# Supplementary material for: Effects of pathogenic CNVs on physical traits in participants of the UK Biobank
Source: BMC Genomics. 2018 Dec 4;19:867. doi: 10.1186/s12864-018-5292-7 (PMC6278042; doi:10.1186/s12864-018-5292-7)
Supplement: Supplementary file 1 — Table S1. All results from linear regression analysis. Separate tables are provided for each CNV. (DOCX 1040 kb) (XLSX 335 kb) [file 12864_2018_5292_MOESM1_ESM.xlsx]

## Sheet: All_results
Phenotype	N_included	N_with_CNV	Mean_controls	Mean_CNV_carriers	p	B	Z	Z_lower	Z_upper	CNV	CNV_N	rank	B-H FDR
Arm_fat_percentage_right	374841	96	29.3742	38.4031	3.50072e-37	9.61607	0.951992	0.805561	1.09842	16p11.2del	37	5	6.04924e-35
Arm_fat_percentage_right	374978	233	29.3742	32.5073	2.03145e-09	2.90439	0.287535	0.193537	0.381533	16p12.1del	41	23	7.63118e-08
Arm_fat_percentage_right	374798	53	29.3742	34.1698	1.44162e-08	5.75554	0.569799	0.372783	0.766815	16p11.2distal_del	39	29	4.29504e-07
Arm_fat_percentage_right	375507	762	29.3742	30.6041	7.74352e-07	1.32467	0.131142	0.0791301	0.183154	16p13.11dup	44	42	1.59295e-05
Arm_fat_percentage_right	375007	262	29.3742	31.079	1.1902e-06	2.22337	0.220114	0.131297	0.308931	22q11.2dup	52	44	2.33712e-05
Arm_fat_percentage_right	374898	153	29.3742	30.9902	0.000145159	2.2709	0.224819	0.108839	0.340799	NRXN1_del	5	87	0.00144158
Arm_fat_percentage_right	374795	50	29.3742	31.448	0.00115341	3.39773	0.336375	0.13353	0.539221	2q13_del	8	123	0.00810198
Arm_fat_percentage_right	374753	8	29.3742	39.8625	0.00315072	7.71599	0.763884	0.25682	1.27095	15q24dup	36	141	0.0193065
Arm_fat_percentage_right	374909	164	29.3742	31.0963	0.00592269	1.58876	0.157287	0.0452698	0.269305	1q21.1_dup	4	151	0.0338888
Arm_fat_percentage_right	374793	48	29.3742	24.4958	0.00677912	-2.88869	-0.285981	-0.493002	-0.0789603	15q11q13dup_BP3_BP4	30	157	0.0373068
Arm_fat_percentage_right	374774	29	29.3742	31.4345	0.00903639	3.58346	0.354763	0.088426	0.6211	2q11.2_del	6	165	0.0473178
Arm_fat_percentage_right	374934	189	29.3742	28.6757	0.0101809	-1.3856	-0.137175	-0.241803	-0.0325461	16p12.1dup	42	169	0.0520491
Arm_fat_percentage_right	374953	208	29.3742	28.2111	0.0118889	-1.2895	-0.12766	-0.22713	-0.0281907	13q12.12_dup	23	172	0.0597209
Arm_fat_percentage_right	374966	221	29.3742	28.7294	0.0126369	1.24036	0.122796	0.0262883	0.219303	15q13.3dup	33	175	0.0623903
Arm_fat_percentage_right	374750	5	29.3742	32.28	0.012991	8.21107	0.812897	0.171499	1.45429	3q29_dup	15	177	0.0634139
Arm_fat_percentage_right	374750	5	29.3742	38.74	0.014705	8.06411	0.798348	0.156952	1.43974	Potocki_Lupski	47	183	0.0694268
Arm_fat_percentage_right	376288	1543	29.3742	29.3415	0.0154729	0.456902	0.0452334	0.00861581	0.0818509	15q11.2_del	26	185	0.0722628
Arm_fat_percentage_right	376631	1886	29.3742	29.8926	0.0367282	0.356806	0.0353239	0.00217844	0.0684693	15q11.2_dup	27	245	0.129523
Arm_fat_percentage_right	374785	40	29.3742	29.55	0.0420327	2.37637	0.235261	0.00847443	0.462047	10q11.21q11.23_dup	20	252	0.144112
Arm_fat_percentage_right	374871	126	29.3742	28.1563	0.0609285	-1.23912	-0.122673	-0.250972	0.0056259	16p11.2distal_dup	40	291	0.180901
Arm_fat_percentage_right	374759	14	29.3742	32.2286	0.0623765	3.68152	0.36447	-0.018843	0.747784	15q11q13del_BP3_BP4	29	294	0.183311
Arm_fat_percentage_right	374761	16	29.3742	33.2375	0.0860217	3.17246	0.314074	-0.0444906	0.672638	PWS_dup	28	315	0.235945
Arm_fat_percentage_right	374866	121	29.3742	27.4529	0.0912734	-1.13487	-0.112352	-0.242751	0.0180459	16p11.2dup	38	323	0.244149
Arm_fat_percentage_right	374758	13	29.3742	31.9231	0.0945541	3.42743	0.339316	-0.0584743	0.737105	WBS_dup	16	326	0.250597
Arm_fat_percentage_right	374781	36	29.3742	30.7306	0.107801	1.98123	0.196142	-0.0429083	0.435193	15q13.3del	32	343	0.271545
Arm_fat_percentage_right	374850	105	29.3742	30.4114	0.132975	1.08398	0.107314	-0.032676	0.247304	17p12dup_CMT1A	46	370	0.310515
Arm_fat_percentage_right	374768	23	29.3742	31.6609	0.156659	2.18302	0.216119	-0.0829385	0.515177	7q11.23dup_distal	17	393	0.34441
Arm_fat_percentage_right	374814	69	29.3742	27.5333	0.176657	-1.20234	-0.119032	-0.291701	0.0536379	2q13_dup	9	400	0.381579
Arm_fat_percentage_right	374754	9	29.3742	29.9333	0.194073	3.19959	0.31676	-0.161313	0.794833	22q11.2del	51	409	0.409973
Arm_fat_percentage_right	374812	67	29.3742	30.4657	0.19663	1.16606	0.11544	-0.0597892	0.29067	TAR_del	1	410	0.414362
Arm_fat_percentage_right	374752	7	29.3742	22.9571	0.227685	-3.37024	-0.333654	-0.875746	0.208438	17q12del	49	438	0.449132
Arm_fat_percentage_right	374752	7	29.3742	28.5571	0.274705	3.05151	0.3021	-0.239975	0.844176	10q23_dup	21	466	0.509324
Arm_fat_percentage_right	374754	9	29.3742	29.2444	0.328682	2.40657	0.238251	-0.239816	0.716318	15q13.3del_CHRNA7	34	498	0.570244
Arm_fat_percentage_right	374753	8	29.3742	31.05	0.45558	1.94985	0.193036	-0.314027	0.700099	17q11.2del_NF1	48	573	0.686948
Arm_fat_percentage_right	375143	398	29.3742	28.8412	0.481263	0.261393	0.0258779	-0.0461392	0.0978951	TAR_dup	2	591	0.703572
Arm_fat_percentage_right	374784	39	29.3742	30.0179	0.496819	0.804277	0.0796235	-0.150043	0.30929	2q21.1_del	12	600	0.71542
Arm_fat_percentage_right	374754	9	29.3742	29.9333	0.530248	1.54636	0.15309	-0.324981	0.631161	3q29_del	14	621	0.737737
Arm_fat_percentage_right	374848	103	29.3742	30.1175	0.577853	0.405391	0.0401337	-0.101209	0.181477	1q21.1_del	3	649	0.769283
Arm_fat_percentage_right	374754	9	29.3742	31	0.619653	1.2229	0.121068	-0.357005	0.59914	15q11q13dup_BP3_BP5	31	672	0.796696
Arm_fat_percentage_right	374750	5	29.3742	29.14	0.644309	1.5261	0.151084	-0.490306	0.792474	8p23.1_dup	18	683	0.815056
Arm_fat_percentage_right	374829	84	29.3742	29.7774	0.666264	0.347855	0.0344376	-0.122065	0.19094	13q12.12_del	22	691	0.833071
Arm_fat_percentage_right	374755	10	29.3742	31.04	0.707035	-0.878481	-0.0869697	-0.540505	0.366566	13q12dup_CRYL1	25	719	0.849622
Arm_fat_percentage_right	374770	25	29.3742	28.996	0.726688	-0.516723	-0.0511556	-0.338003	0.235692	2q11.2_dup	7	732	0.857731
Arm_fat_percentage_right	374867	122	29.3742	30.7516	0.729472	0.231472	0.0229157	-0.106958	0.15279	16p13.11del	43	735	0.857502
Arm_fat_percentage_right	376573	1828	29.3742	29.133	0.796823	-0.0446722	-0.00442255	-0.0380899	0.0292448	2q13dup_NPHP1	11	766	0.898766
Arm_fat_percentage_right	375098	353	29.3742	28.9762	0.810795	-0.094362	-0.00934185	-0.0858231	0.0671394	13q12del_CRYL1	24	775	0.903905
Arm_fat_percentage_right	374844	99	29.3742	27.4576	0.86743	0.124021	0.0122781	-0.131888	0.156444	17q12dup	50	802	0.934489
Arm_fat_percentage_right	374800	55	29.3742	27.6782	0.883432	-0.146138	-0.0144677	-0.207867	0.178932	2q21.1_dup	13	807	0.945831
Arm_fat_percentage_right	374757	12	29.3742	29.675	0.888232	0.299877	0.0296878	-0.384333	0.443709	22q11.2distal_dup	54	810	0.947448
Arm_fat_percentage_right	377041	2296	29.3742	29.4903	0.896842	-0.0200734	-0.00198727	-0.0320291	0.0280545	2q13del_NPHP1	10	814	0.951931
Arm_fat_percentage_right	374799	54	29.3742	30.2574	0.900861	0.125314	0.0124061	-0.182784	0.207596	10q11.21q11.23_del	19	816	0.953853
Arm_fat_percentage_right	374962	217	29.3742	29.0899	0.924236	-0.0478386	-0.00473603	-0.102344	0.092872	17p12del_HNPP	45	833	0.958631
Arm_fat_percentage_right	374749	4	29.3742	32.875	0.959834	0.186125	0.0184264	-0.698684	0.735537	22q11.2distal_del	53	850	0.975643
Arm_fat_percentage_right	377542	2797	29.3742	29.4073	0.987599	0.00218171	0.00021599	-0.0270208	0.0274528	15q13.3dup_CHRNA7	35	861	0.99104
Birthweight	217336	786	3.32323	3.23116	6.81339e-05	-0.0939041	-0.140796	-0.210083	-0.0715093	15q11.2_del	26	79	0.000745161
Birthweight	217000	450	3.32323	3.21427	0.000663197	-0.105901	-0.158784	-0.250197	-0.0673697	16p13.11dup	44	112	0.00511609
Birthweight	216659	109	3.32323	3.17927	0.00803163	-0.167411	-0.251009	-0.436605	-0.0654139	15q13.3dup	33	162	0.0428353
Birthweight	216570	20	3.32323	2.971	0.00946147	-0.382498	-0.573504	-1.00667	-0.140335	10q11.21q11.23_dup	20	166	0.0492453
Birthweight	216630	80	3.32323	3.50675	0.0326729	0.157452	0.236078	0.0194656	0.45269	16p11.2dup	38	234	0.120638
Birthweight	216552	2	3.32323	2.31	0.043747	-0.939872	-1.40921	-2.7789	-0.0395222	Potocki_Lupski	47	255	0.148225
Birthweight	216599	49	3.32323	3.13286	0.0506806	-0.184044	-0.275949	-0.552714	0.000815975	16p11.2del	37	274	0.15981
Birthweight	216554	4	3.32323	2.765	0.0594354	-0.621263	-0.931499	-1.90006	0.0370607	15q13.3del_CHRNA7	34	287	0.178928
Birthweight	216556	6	3.32323	3.795	0.0652897	0.49606	0.743774	-0.0470832	1.53463	22q11.2del	51	295	0.191221
Birthweight	216589	39	3.32323	3.12795	0.0661783	-0.193937	-0.290782	-0.600991	0.0194265	13q12.12_del	22	297	0.192519
Birthweight	216608	58	3.32323	3.18466	0.0769185	-0.153128	-0.229595	-0.483995	0.0248048	17q12dup	50	311	0.21369
Birthweight	216683	133	3.32323	3.21692	0.106242	-0.0923694	-0.138495	-0.30654	0.0295489	16p12.1del	41	340	0.26998
Birthweight	216551	1	3.32323	2.38	0.106894	-1.06274	-1.59344	-3.53045	0.343573	22q11.2distal_del	53	342	0.270048
Birthweight	216676	126	3.32323	3.24865	0.161167	-0.0826335	-0.123898	-0.297207	0.0494118	17p12del_HNPP	45	396	0.351636
Birthweight	216643	93	3.32323	3.40914	0.176649	0.0923752	0.138504	-0.0624084	0.339416	1q21.1_dup	4	399	0.382518
Birthweight	216595	45	3.32323	3.46378	0.181281	0.131369	0.19697	-0.0918144	0.485755	TAR_del	1	402	0.389619
Birthweight	217663	1113	3.32323	3.34401	0.197736	0.0255355	0.038287	-0.0199733	0.0965472	15q11.2_dup	27	412	0.41467
Birthweight	216566	16	3.32323	3.115	0.204262	-0.209201	-0.313669	-0.797935	0.170598	2q11.2_dup	7	420	0.420196
Birthweight	216771	221	3.32323	3.28118	0.215987	-0.0550101	-0.0824801	-0.213137	0.0481765	TAR_dup	2	430	0.433982
Birthweight	216661	111	3.32323	3.23766	0.220664	-0.0769965	-0.115446	-0.30019	0.069299	16p12.1dup	42	431	0.442352
Birthweight	216584	34	3.32323	3.51353	0.227678	0.136384	0.204489	-0.127742	0.53672	15q11q13dup_BP3_BP4	30	437	0.450147
Birthweight	216553	3	3.32323	2.91	0.273176	-0.417011	-0.625251	-1.7436	0.493102	15q11q13dup_BP3_BP5	31	464	0.508673
Birthweight	216554	4	3.32323	2.89	0.273781	-0.360702	-0.540823	-1.50938	0.427738	13q12dup_CRYL1	25	465	0.508703
Birthweight	216564	14	3.32323	3.55071	0.288731	0.1869	0.280231	-0.237476	0.797938	2q11.2_del	6	474	0.526294
Birthweight	216554	4	3.32323	3.7275	0.290205	0.34859	0.522663	-0.445877	1.4912	3q29_dup	15	475	0.527867
Birthweight	216583	33	3.32323	3.20455	0.336898	-0.110196	-0.165224	-0.502439	0.171991	2q13_dup	9	504	0.577539
Birthweight	216557	7	3.32323	3.08857	0.339351	-0.238078	-0.356965	-1.08923	0.375296	WBS_dup	16	506	0.579446
Birthweight	216613	63	3.32323	3.23	0.342002	-0.078929	-0.118343	-0.362443	0.125757	16p13.11del	43	508	0.581673
Birthweight	216554	4	3.32323	2.94	0.360363	-0.301457	-0.451993	-1.42052	0.516536	15q24dup	36	521	0.597608
Birthweight	216614	64	3.32323	3.23953	0.364104	-0.0747929	-0.112142	-0.354319	0.130035	1q21.1_del	3	525	0.599211
Birthweight	216579	29	3.32323	3.46517	0.366043	0.110647	0.1659	-0.193823	0.525622	16p11.2distal_del	39	528	0.598979
Birthweight	216553	3	3.32323	3.04333	0.378223	-0.335343	-0.502801	-1.62116	0.615557	3q29_del	14	534	0.611956
Birthweight	216719	169	3.32323	3.29574	0.458805	-0.0376907	-0.056512	-0.206025	0.0930008	22q11.2dup	52	576	0.688208
Birthweight	216561	11	3.32323	3.17545	0.537352	-0.122591	-0.183808	-0.76786	0.400244	7q11.23dup_distal	17	622	0.746418
Birthweight	216584	34	3.32323	3.25794	0.543906	-0.0686122	-0.102875	-0.435095	0.229345	2q13_del	8	627	0.749497
Birthweight	217865	1315	3.32323	3.33336	0.546697	0.0109925	0.0164818	-0.0371149	0.0700784	2q13del_NPHP1	10	629	0.750947
Birthweight	216554	4	3.32323	3.565	0.55379	0.195142	0.292588	-0.675949	1.26113	17q11.2del_NF1	48	632	0.75708
Birthweight	216552	2	3.32323	3.475	0.625136	0.227724	0.341441	-1.02825	1.71114	8p23.1_dup	18	676	0.798991
Birthweight	216559	9	3.32323	3.22333	0.709125	-0.0819639	-0.122894	-0.768595	0.522808	PWS_dup	28	721	0.84977
Birthweight	216555	5	3.32323	3.418	0.717992	0.10646	0.159622	-0.706661	1.0259	22q11.2distal_dup	54	727	0.853294
Birthweight	216649	99	3.32323	3.34919	0.723801	0.0234167	0.0351102	-0.15962	0.229841	NRXN1_del	5	730	0.856663
Birthweight	216580	30	3.32323	3.39067	0.747332	0.0387721	0.0581334	-0.29554	0.411807	2q21.1_dup	13	742	0.870209
Birthweight	218217	1667	3.32323	3.32848	0.7501	0.00516508	0.00774432	-0.039911	0.0553996	15q13.3dup_CHRNA7	35	745	0.869915
Birthweight	216778	228	3.32323	3.32605	0.791156	0.0115902	0.0173779	-0.111243	0.145999	13q12del_CRYL1	24	764	0.894711
Birthweight	216559	9	3.32323	3.26667	0.841501	-0.0439386	-0.06588	-0.711575	0.579815	15q11q13del_BP3_BP4	29	791	0.919162
Birthweight	216664	114	3.32323	3.30184	0.848428	-0.0118014	-0.0176946	-0.199151	0.163762	13q12.12_dup	23	794	0.923226
Birthweight	216600	50	3.32323	3.3078	0.854677	-0.017075	-0.0256016	-0.299568	0.248365	17p12dup_CMT1A	46	798	0.925365
Birthweight	216566	16	3.32323	3.30937	0.9078	-0.0190863	-0.0286173	-0.512919	0.455684	15q13.3del	32	819	0.957679
Birthweight	217619	1069	3.32323	3.3211	0.920521	-0.00201749	-0.00302495	-0.062445	0.0563951	2q13dup_NPHP1	11	830	0.958229
Birthweight	216551	1	3.32323	3.4	0.941	-0.0487852	-0.0731468	-2.01017	1.86387	17q12del	49	839	0.969039
Birthweight	216574	24	3.32323	3.29833	0.951317	0.00821501	0.0123173	-0.383096	0.407731	10q11.21q11.23_del	19	845	0.972707
Birthweight	216552	2	3.32323	3.445	0.955992	-0.0257209	-0.038565	-1.40827	1.33114	10q23_dup	21	846	0.976332
Birthweight	216573	23	3.32323	3.31957	0.966128	0.00583686	0.00875157	-0.395178	0.412681	2q21.1_del	12	853	0.978587
Birthweight	216616	66	3.32323	3.32955	0.974087	0.00263589	0.00395215	-0.234519	0.242423	16p11.2distal_dup	40	856	0.983191
BMI	380340	102	27.4079	35.2653	8.63604e-57	7.40444	1.55509	1.36319	1.74698	16p11.2del	37	1	7.46154e-54
BMI	380292	54	27.4079	31.3775	5.5366e-09	3.73362	0.784138	0.520536	1.04774	16p11.2distal_del	39	26	1.83986e-07
BMI	380504	266	27.4079	29.2815	8.20593e-09	1.66723	0.350152	0.231094	0.46921	22q11.2dup	52	28	2.53212e-07
BMI	380473	235	27.4079	29.2076	1.56976e-08	1.73636	0.364672	0.238256	0.491089	16p12.1del	41	30	4.52092e-07
BMI	381017	779	27.4079	28.2086	1.14069e-05	0.740758	0.155575	0.0860958	0.225053	16p13.11dup	44	59	0.000167043
BMI	380243	5	27.4079	36.2234	2.82333e-05	8.8116	1.85062	0.984397	2.71684	3q29_dup	15	68	0.000358729
BMI	380367	129	27.4079	25.8834	5.54858e-05	-1.67029	-0.350795	-0.521347	-0.180242	16p11.2dup	38	74	0.000647834
BMI	380393	155	27.4079	28.9498	5.98243e-05	1.51736	0.318677	0.163055	0.474298	NRXN1_del	5	76	0.000680108
BMI	380267	29	27.4079	31.1438	6.60298e-05	3.48679	0.732298	0.372597	1.092	2q11.2_del	6	78	0.000731407
BMI	380289	51	27.4079	30.0679	0.000166816	2.48073	0.521005	0.249757	0.792253	2q13_del	8	90	0.00160143
BMI	382146	1908	27.4079	27.7313	0.00785229	0.287417	0.0603634	0.0158587	0.104868	15q11.2_dup	27	161	0.042139
BMI	380364	126	27.4079	26.3814	0.0100338	-1.08376	-0.227613	-0.400883	-0.0543433	16p11.2distal_dup	40	168	0.0516023
BMI	380309	71	27.4079	26.0575	0.012117	-1.40104	-0.294247	-0.524129	-0.0643643	2q13_dup	9	173	0.0605151
BMI	380246	8	27.4079	31.2343	0.0178842	3.93944	0.827363	0.14257	1.51216	15q24dup	36	194	0.0796494
BMI	381804	1566	27.4079	27.725	0.0229385	0.271282	0.0569748	0.00787821	0.106071	15q11.2_del	26	210	0.0943755
BMI	380252	14	27.4079	30.2224	0.0238164	2.84228	0.596938	0.0792689	1.11461	15q11q13del_BP3_BP4	29	213	0.0966075
BMI	380243	5	27.4079	32.1265	0.031568	4.52402	0.950138	0.0839197	1.81636	Potocki_Lupski	47	231	0.118072
BMI	380248	10	27.4079	30.9607	0.0360104	3.12013	0.655293	0.042769	1.26782	22q11.2del	51	242	0.128566
BMI	380449	211	27.4079	26.7431	0.0383559	-0.671023	-0.140929	-0.274299	-0.00755829	13q12.12_dup	23	247	0.134168
BMI	380274	36	27.4079	29.4798	0.0433435	1.58459	0.332797	0.00995349	0.655641	15q13.3del	32	254	0.147436
BMI	380337	99	27.4079	28.3845	0.0926912	0.795291	0.167028	-0.0276752	0.36173	17q12dup	50	325	0.246416
BMI	380254	16	27.4079	29.215	0.102038	1.92347	0.403969	-0.0802743	0.888213	PWS_dup	28	334	0.263955
BMI	380245	7	27.4079	24.9879	0.102671	-2.90262	-0.60961	-1.34171	0.122487	17q12del	49	335	0.2648
BMI	380430	192	27.4079	26.9342	0.106818	-0.549202	-0.115344	-0.255527	0.02484	16p12.1dup	42	341	0.270647
BMI	380278	40	27.4079	28.6099	0.113098	1.17893	0.2476	-0.058686	0.553887	10q11.21q11.23_dup	20	345	0.283236
BMI	380288	50	27.4079	26.5643	0.130728	-1.0057	-0.211218	-0.485151	0.0627157	15q11q13dup_BP3_BP4	30	366	0.308604
BMI	380261	23	27.4079	28.6924	0.15326	1.40121	0.294283	-0.109596	0.698162	7q11.23dup_distal	17	388	0.34128
BMI	380248	10	27.4079	25.4065	0.170864	-2.03769	-0.427957	-1.04046	0.184544	13q12dup_CRYL1	25	398	0.370921
BMI	380306	68	27.4079	28.0545	0.186912	0.753144	0.158176	-0.0767274	0.393079	TAR_del	1	405	0.398745
BMI	380251	13	27.4079	29.3589	0.199056	1.67606	0.352008	-0.185211	0.889226	WBS_dup	16	414	0.415421
BMI	380406	168	27.4079	27.9798	0.211459	0.453726	0.0952918	-0.0541748	0.244758	1q21.1_dup	4	426	0.428874
BMI	382559	2321	27.4079	27.5224	0.235361	0.116319	0.0244294	-0.0159196	0.0647784	2q13del_NPHP1	10	442	0.460072
BMI	380245	7	27.4079	29.5568	0.257482	2.01387	0.422954	-0.309121	1.15503	10q23_dup	21	455	0.488934
BMI	380247	9	27.4079	29.3511	0.274803	1.71289	0.359742	-0.285896	1.00538	15q11q13dup_BP3_BP5	31	467	0.508416
BMI	380361	123	27.4079	27.7968	0.293586	0.445705	0.0936072	-0.081075	0.268289	16p13.11del	43	478	0.530666
BMI	380248	10	27.4079	29.3308	0.356191	1.3729	0.288337	-0.324172	0.900846	15q13.3del_CHRNA7	34	518	0.594111
BMI	380461	223	27.4079	27.9881	0.361816	0.287448	0.0603701	-0.0693829	0.190123	15q13.3dup	33	522	0.598868
BMI	380277	39	27.4079	28.2442	0.362351	0.686358	0.144149	-0.166016	0.454314	2q21.1_del	12	524	0.597465
BMI	380343	105	27.4079	27.8368	0.388941	0.3957	0.0831053	-0.105955	0.272166	1q21.1_del	3	542	0.62001
BMI	380646	408	27.4079	27.6528	0.390828	0.200267	0.0420601	-0.0540064	0.138127	TAR_dup	2	543	0.621871
BMI	380457	219	27.4079	27.1669	0.436701	-0.247931	-0.0520706	-0.183286	0.079145	17p12del_HNPP	45	563	0.670177
BMI	380264	26	27.4079	26.6462	0.446506	-0.702508	-0.147541	-0.527408	0.232326	2q11.2_dup	7	567	0.68039
BMI	383070	2832	27.4079	27.4528	0.493733	0.0607857	0.0127663	-0.0237942	0.0493267	15q13.3dup_CHRNA7	35	599	0.712162
BMI	380243	5	27.4079	26.8025	0.61536	-1.0573	-0.222055	-1.08827	0.64416	22q11.2distal_del	53	669	0.794725
BMI	380247	9	27.4079	28.3459	0.675855	0.65583	0.137738	-0.507908	0.783384	3q29_del	14	700	0.834198
BMI	380349	111	27.4079	27.6606	0.70535	0.168896	0.0354716	-0.148399	0.219342	17p12dup_CMT1A	46	716	0.851148
BMI	380293	55	27.4079	27.3504	0.718718	-0.228535	-0.047997	-0.309184	0.21319	2q21.1_dup	13	728	0.852984
BMI	380243	5	27.4079	28.1664	0.767163	0.623059	0.130855	-0.735347	0.997057	8p23.1_dup	18	756	0.876758
BMI	382098	1860	27.4079	27.3874	0.787603	-0.0295024	-0.00619612	-0.0512706	0.0388784	2q13dup_NPHP1	11	763	0.89186
BMI	380247	9	27.4079	27.1482	0.806933	-0.383307	-0.0805023	-0.72613	0.565125	17q11.2del_NF1	48	772	0.903096
BMI	380294	56	27.4079	27.6986	0.828889	0.135906	0.0285431	-0.230302	0.287388	10q11.21q11.23_del	19	785	0.912306
BMI	380322	84	27.4079	27.5417	0.830597	0.109847	0.0230702	-0.188285	0.234426	13q12.12_del	22	786	0.913022
BMI	380596	358	27.4079	27.3183	0.934457	-0.020491	-0.00430354	-0.106868	0.0982612	13q12del_CRYL1	24	837	0.964601
BMI	380250	12	27.4079	27.7985	0.961152	0.0661617	0.0138953	-0.545242	0.573033	22q11.2distal_dup	54	851	0.975835
BP_diastolic	356440	223	82.199	86.4664	9.68745e-10	4.30378	0.403732	0.274321	0.533143	16p12.1del	41	20	4.18498e-08
BP_diastolic	356328	111	82.199	78.2523	7.41853e-05	-3.95236	-0.370765	-0.554156	-0.187374	17p12dup_CMT1A	46	81	0.00079131
BP_diastolic	356225	8	82.199	96.25	0.000159115	14.0284	1.31599	0.632993	1.99898	3q29_del	14	89	0.00154467
BP_diastolic	356424	207	82.199	84.4203	0.00305739	2.16897	0.203468	0.0688295	0.338107	17p12del_HNPP	45	139	0.0190042
BP_diastolic	356239	22	82.199	88.5	0.00624252	6.12643	0.574712	0.162827	0.986597	7q11.23dup_distal	17	155	0.034797
BP_diastolic	356422	205	82.199	84.478	0.0121611	1.8407	0.172674	0.037702	0.307645	15q13.3dup	33	174	0.0603864
BP_diastolic	356948	731	82.199	83.1149	0.0162448	0.934984	0.0877096	0.0161822	0.159237	16p13.11dup	44	189	0.0742619
BP_diastolic	356222	5	82.199	73.4	0.0425921	-9.52767	-0.893778	-1.7577	-0.0298551	8p23.1_dup	18	253	0.145453
BP_diastolic	356397	180	82.199	80.5556	0.0446803	-1.57708	-0.147944	-0.292374	-0.00351466	16p12.1dup	42	261	0.147907
BP_diastolic	356311	94	82.199	80.5426	0.0599165	-2.03919	-0.191293	-0.390573	0.00798664	17q12dup	50	288	0.179749
BP_diastolic	356265	48	82.199	85.0625	0.0677854	2.77007	0.259856	-0.0189977	0.53871	2q13_del	8	300	0.195222
BP_diastolic	356222	5	82.199	73.2	0.0723614	-8.44312	-0.792037	-1.65598	0.0719027	22q11.2distal_del	53	307	0.203649
BP_diastolic	356225	8	82.199	89.375	0.0780815	6.54507	0.613984	-0.0690083	1.29698	17q11.2del_NF1	48	312	0.216226
BP_diastolic	356284	67	82.199	80.1493	0.0897287	-2.17826	-0.20434	-0.440367	0.0316871	2q13_dup	9	320	0.242268
BP_diastolic	356337	120	82.199	80.2417	0.102816	-1.56489	-0.1468	-0.323171	0.0295702	16p13.11del	43	336	0.264383
BP_diastolic	356226	9	82.199	87.2222	0.119833	5.44772	0.511043	-0.132892	1.15498	15q11q13dup_BP3_BP5	31	353	0.293303
BP_diastolic	356294	77	82.199	80.4286	0.12182	-1.85271	-0.173801	-0.39397	0.0463693	13q12.12_del	22	356	0.295654
BP_diastolic	356225	8	82.199	88.5	0.128278	5.65001	0.530019	-0.152996	1.21303	22q11.2del	51	362	0.306167
BP_diastolic	356423	206	82.199	81.0825	0.153922	-1.04404	-0.0979397	-0.23257	0.0366906	13q12.12_dup	23	389	0.341873
BP_diastolic	356264	47	82.199	80.8298	0.246209	-1.77732	-0.166727	-0.44853	0.115075	15q11q13dup_BP3_BP4	30	449	0.473775
BP_diastolic	356254	37	82.199	84.1351	0.286686	1.84041	0.172646	-0.144956	0.490248	10q11.21q11.23_dup	20	472	0.52478
BP_diastolic	356377	160	82.199	83	0.299885	0.861326	0.0807998	-0.0719614	0.233561	1q21.1_dup	4	484	0.535332
BP_diastolic	356335	118	82.199	83.1271	0.309822	0.986685	0.0925595	-0.0860677	0.271187	16p11.2distal_dup	40	492	0.544077
BP_diastolic	356307	90	82.199	83.0222	0.4005	0.931368	0.0873704	-0.116313	0.291054	16p11.2del	37	547	0.632599
BP_diastolic	356364	147	82.199	82.8912	0.423719	0.693405	0.0650474	-0.0943184	0.224413	NRXN1_del	5	554	0.660818
BP_diastolic	357983	1766	82.199	82.308	0.459769	0.185488	0.0174003	-0.0287343	0.063535	15q11.2_dup	27	577	0.688458
BP_diastolic	356253	36	82.199	81.0556	0.47607	-1.24804	-0.117077	-0.439072	0.204918	15q13.3del	32	588	0.699531
BP_diastolic	356283	66	82.199	83.0455	0.476837	0.920145	0.0863176	-0.151494	0.324129	TAR_del	1	590	0.698283
BP_diastolic	356229	12	82.199	80.4167	0.508443	-2.00568	-0.18815	-0.74582	0.36952	22q11.2distal_dup	54	609	0.721337
BP_diastolic	356556	339	82.199	82.5192	0.549745	0.342014	0.0320839	-0.073047	0.137215	13q12del_CRYL1	24	631	0.752742
BP_diastolic	356467	250	82.199	82.664	0.557655	0.390555	0.0366375	-0.0858333	0.159108	22q11.2dup	52	635	0.758762
BP_diastolic	356231	14	82.199	83.7143	0.58285	1.54227	0.144679	-0.37162	0.660977	15q11q13del_BP3_BP4	29	652	0.772366
BP_diastolic	356245	28	82.199	83.3214	0.632442	0.949731	0.0890929	-0.275995	0.454181	2q11.2_del	6	679	0.804757
BP_diastolic	356268	51	82.199	81.9608	0.639711	-0.688737	-0.0646095	-0.335131	0.205912	2q21.1_dup	13	682	0.810425
BP_diastolic	356271	54	82.199	81.4444	0.693929	-0.562702	-0.0527863	-0.315688	0.210115	10q11.21q11.23_del	19	707	0.848027
BP_diastolic	358391	2174	82.199	82.086	0.711575	-0.0835976	-0.00784217	-0.0494127	0.0337283	2q13del_NPHP1	10	723	0.850347
BP_diastolic	356221	4	82.199	79.5	0.715037	-1.91802	-0.179927	-1.14583	0.785973	Potocki_Lupski	47	725	0.852126
BP_diastolic	356337	120	82.199	82.1	0.751669	-0.303576	-0.028478	-0.204865	0.147909	16p11.2dup	38	746	0.870566
BP_diastolic	357994	1777	82.199	82.2893	0.755733	0.0778097	0.00729922	-0.0386883	0.0532868	2q13dup_NPHP1	11	749	0.871767
BP_diastolic	356266	49	82.199	82.0612	0.79912	-0.382012	-0.035836	-0.311832	0.24016	16p11.2distal_del	39	767	0.900182
BP_diastolic	356221	4	82.199	84	0.81102	1.25615	0.117838	-0.848068	1.08374	3q29_dup	15	777	0.901829
BP_diastolic	356225	8	82.199	82.875	0.811604	0.885428	0.0830608	-0.59993	0.766051	13q12dup_CRYL1	25	778	0.901318
BP_diastolic	356228	11	82.199	81.3636	0.815837	-0.737861	-0.0692177	-0.651709	0.513274	WBS_dup	16	780	0.903696
BP_diastolic	356226	9	82.199	83.3333	0.852573	0.650849	0.0610553	-0.582876	0.704986	15q13.3del_CHRNA7	34	795	0.92657
BP_diastolic	356223	6	82.199	82	0.853046	-0.79454	-0.0745347	-0.863187	0.714118	17q12del	49	796	0.925919
BP_diastolic	356316	99	82.199	81.8687	0.873801	-0.167744	-0.0157359	-0.209913	0.178442	1q21.1_del	3	805	0.937843
BP_diastolic	358866	2649	82.199	82.2125	0.915468	0.0217581	0.0020411	-0.0356479	0.0397301	15q13.3dup_CHRNA7	35	825	0.958745
BP_diastolic	356224	7	82.199	80.4286	0.915519	-0.421263	-0.0395181	-0.769669	0.690633	15q24dup	36	826	0.957638
BP_diastolic	356600	383	82.199	82.3316	0.92046	0.0537089	0.00503836	-0.0938556	0.103932	TAR_dup	2	829	0.959321
BP_diastolic	356224	7	82.199	83.2857	0.921816	0.389762	0.0365631	-0.693591	0.766717	10q23_dup	21	831	0.958422
BP_diastolic	356253	36	82.199	82.5556	0.944549	0.121803	0.0114262	-0.310554	0.333406	2q21.1_del	12	841	0.970381
BP_diastolic	357705	1488	82.199	82.3071	0.958651	0.0141634	0.00132865	-0.0488982	0.0515555	15q11.2_del	26	849	0.975588
BP_diastolic	356239	22	82.199	81.8636	0.970149	-0.083828	-0.00786379	-0.419734	0.404006	2q11.2_dup	7	855	0.980361
BP_diastolic	356231	14	82.199	81.7143	0.980151	0.0698652	0.00655396	-0.509757	0.522865	PWS_dup	28	860	0.98471
BP_systolic	356431	223	140.048	147.179	8.83297e-10	7.56015	0.384486	0.26154	0.507432	16p12.1del	41	19	4.01668e-08
BP_systolic	356413	205	140.048	145.38	2.4918e-05	5.42321	0.275808	0.147576	0.40404	15q13.3dup	33	67	0.000321331
BP_systolic	356216	8	140.048	161.875	0.000451008	22.8381	1.16148	0.512603	1.81035	3q29_del	14	106	0.00367614
BP_systolic	356230	22	140.048	151	0.00619596	10.7454	0.54648	0.155181	0.937779	7q11.23dup_distal	17	154	0.0347617
BP_systolic	357696	1488	140.048	141.159	0.017883	1.13359	0.0576508	0.00993482	0.105367	15q11.2_del	26	193	0.0800566
BP_systolic	356328	120	140.048	135.958	0.0220279	-3.84953	-0.195775	-0.363343	-0.0282076	16p11.2dup	38	207	0.0919427
BP_systolic	356939	731	140.048	141.264	0.0231069	1.54843	0.0787483	0.0108055	0.146691	16p13.11dup	44	211	0.094618
BP_systolic	356213	5	140.048	118.6	0.0393116	-16.9701	-0.863047	-1.68382	-0.0422763	22q11.2distal_del	53	249	0.136406
BP_systolic	356213	5	140.048	126.6	0.0404524	-16.8726	-0.858086	-1.67884	-0.0373295	8p23.1_dup	18	251	0.139247
BP_systolic	356298	90	140.048	140.744	0.0534824	3.74862	0.190643	-0.00285839	0.384145	16p11.2del	37	277	0.166819
BP_systolic	356217	9	140.048	148	0.0572984	11.6674	0.59337	-0.018394	1.20513	15q11q13dup_BP3_BP5	31	284	0.174316
BP_systolic	356262	54	140.048	134.944	0.0706683	-4.52934	-0.230348	-0.480112	0.0194151	10q11.21q11.23_del	19	305	0.200188
BP_systolic	356216	8	140.048	147.125	0.105257	10.5453	0.536299	-0.112589	1.18519	22q11.2del	51	339	0.268265
BP_systolic	356230	22	140.048	133.045	0.128604	-5.96539	-0.303381	-0.694671	0.0879081	2q11.2_dup	7	363	0.306099
BP_systolic	356319	111	140.048	137.081	0.185255	-2.31548	-0.117758	-0.291981	0.0564648	17p12dup_CMT1A	46	404	0.39619
BP_systolic	356244	36	140.048	135.583	0.196697	-3.96211	-0.201501	-0.507409	0.104408	15q13.3del	32	411	0.413495
BP_systolic	356215	7	140.048	126.143	0.200314	-8.91222	-0.453248	-1.14691	0.240417	15q24dup	36	415	0.417039
BP_systolic	356414	206	140.048	137.801	0.204288	-1.62894	-0.082843	-0.21075	0.0450641	13q12.12_dup	23	421	0.419252
BP_systolic	356275	67	140.048	137.119	0.246998	-2.60427	-0.132445	-0.356677	0.0917871	2q13_dup	9	450	0.474236
BP_systolic	356388	180	140.048	138.05	0.260236	-1.54973	-0.0788143	-0.216022	0.0583932	16p12.1dup	42	456	0.493078
BP_systolic	356259	51	140.048	143.118	0.298396	2.68116	0.136356	-0.120647	0.393359	2q21.1_dup	13	481	0.535996
BP_systolic	357985	1777	140.048	139.555	0.303583	-0.450922	-0.0229325	-0.0666219	0.0207569	2q13dup_NPHP1	11	487	0.538594
BP_systolic	356216	8	140.048	149.875	0.334583	6.28132	0.319449	-0.329418	0.968316	17q11.2del_NF1	48	503	0.574711
BP_systolic	356591	383	140.048	140.658	0.337256	0.904473	0.0459988	-0.0479526	0.13995	TAR_dup	2	505	0.577009
BP_systolic	356328	120	140.048	137.358	0.357577	-1.54653	-0.0786519	-0.246213	0.0889089	16p13.11del	43	519	0.595272
BP_systolic	356212	4	140.048	130	0.380855	-8.06756	-0.410291	-1.32794	0.507357	3q29_dup	15	536	0.613916
BP_systolic	356212	4	140.048	131	0.436331	-7.16606	-0.364444	-1.28209	0.553199	Potocki_Lupski	47	561	0.671997
BP_systolic	356302	94	140.048	138.84	0.44533	-1.44966	-0.0737251	-0.263051	0.115601	17q12dup	50	564	0.682208
BP_systolic	356214	6	140.048	135	0.461313	-5.53745	-0.281618	-1.03087	0.46763	17q12del	49	581	0.686015
BP_systolic	356220	12	140.048	145.333	0.526228	3.36869	0.171321	-0.358493	0.701136	22q11.2distal_dup	54	619	0.734509
BP_systolic	356256	48	140.048	139.688	0.567117	1.52106	0.0773565	-0.187566	0.342279	2q13_del	8	641	0.764414
BP_systolic	356307	99	140.048	137.869	0.573899	-1.0407	-0.0529269	-0.237404	0.13155	1q21.1_del	3	646	0.767567
BP_systolic	356326	118	140.048	139.678	0.585484	0.928577	0.0472246	-0.122485	0.216934	16p11.2distal_dup	40	655	0.772303
BP_systolic	358382	2174	140.048	139.744	0.606586	-0.204071	-0.0103784	-0.0498798	0.0291229	2q13del_NPHP1	10	664	0.789293
BP_systolic	356222	14	140.048	135.714	0.646889	-2.25419	-0.114641	-0.605142	0.37586	15q11q13del_BP3_BP4	29	684	0.817123
BP_systolic	356547	339	140.048	139.021	0.647158	-0.458612	-0.0233236	-0.123197	0.0765496	13q12del_CRYL1	24	685	0.816269
BP_systolic	357973	1765	140.048	140.019	0.670097	0.187378	0.00952947	-0.0343126	0.0533716	15q11.2_dup	27	693	0.835445
BP_systolic	356219	11	140.048	135	0.695548	-2.17261	-0.110492	-0.663879	0.442894	WBS_dup	16	708	0.848804
BP_systolic	356215	7	140.048	140.714	0.732065	2.38269	0.121177	-0.572502	0.814855	10q23_dup	21	739	0.855892
BP_systolic	356285	77	140.048	140.039	0.737732	-0.702715	-0.035738	-0.244916	0.17344	13q12.12_del	22	741	0.860189
BP_systolic	356257	49	140.048	140.51	0.749894	0.838565	0.0426468	-0.21956	0.304854	16p11.2distal_del	39	743	0.872016
BP_systolic	356236	28	140.048	137.286	0.750014	-1.10871	-0.0563855	-0.403235	0.290464	2q11.2_del	6	744	0.870984
BP_systolic	356217	9	140.048	136.667	0.759732	-1.87702	-0.0954594	-0.707221	0.516302	15q13.3del_CHRNA7	34	750	0.875211
BP_systolic	356355	147	140.048	138.844	0.760791	-0.462416	-0.023517	-0.174917	0.127883	NRXN1_del	5	751	0.875265
BP_systolic	356222	14	140.048	130.929	0.765232	-1.4695	-0.0747341	-0.565247	0.415779	PWS_dup	28	754	0.87687
BP_systolic	356244	36	140.048	140.056	0.786316	-0.831947	-0.0423103	-0.348203	0.263582	2q21.1_del	12	762	0.891571
BP_systolic	356458	250	140.048	138.508	0.796335	-0.301276	-0.015322	-0.131677	0.101033	22q11.2dup	52	765	0.89939
BP_systolic	356216	8	140.048	142.375	0.804707	1.60957	0.0818578	-0.567006	0.730722	13q12dup_CRYL1	25	771	0.901773
BP_systolic	356274	66	140.048	138.788	0.812233	-0.53841	-0.0273819	-0.253306	0.198542	TAR_del	1	779	0.900859
BP_systolic	356245	37	140.048	138.162	0.841962	0.603562	0.0306953	-0.271042	0.332432	10q11.21q11.23_dup	20	792	0.918504
BP_systolic	356255	47	140.048	138.936	0.881153	-0.401556	-0.0204219	-0.288142	0.247298	15q11q13dup_BP3_BP4	30	806	0.944561
BP_systolic	356415	207	140.048	140.256	0.916654	-0.134288	-0.00682948	-0.134738	0.121079	17p12del_HNPP	45	827	0.957665
BP_systolic	358857	2649	140.048	139.832	0.949034	-0.0229638	-0.00116787	-0.0369778	0.0346421	15q13.3dup_CHRNA7	35	844	0.971523
BP_systolic	356368	160	140.048	139.319	0.996558	-0.00628163	-0.000319464	-0.145446	0.144807	1q21.1_dup	4	863	0.997712
Hand_grip_strength_right	380037	112	31.9083	21.7411	4.36837e-49	-10.4418	-0.926267	-1.04953	-0.803005	17p12dup_CMT1A	46	3	1.25809e-46
Hand_grip_strength_right	380028	103	31.9083	27.3495	2.27835e-17	-6.26911	-0.556117	-0.684666	-0.427569	16p11.2del	37	14	1.40607e-15
Hand_grip_strength_right	380190	265	31.9083	30.0151	4.90872e-10	-2.87375	-0.254923	-0.335223	-0.174623	22q11.2dup	52	18	2.35618e-08
Hand_grip_strength_right	380051	126	31.9083	28.1508	1.78064e-09	-4.03767	-0.358172	-0.474846	-0.241498	16p11.2distal_dup	40	22	6.99308e-08
Hand_grip_strength_right	380030	105	31.9083	28.4476	1.50801e-06	-3.52187	-0.312416	-0.439712	-0.18512	1q21.1_del	3	45	2.89538e-05
Hand_grip_strength_right	380082	157	31.9083	29.8854	1.78319e-06	-2.86043	-0.253742	-0.357858	-0.149626	NRXN1_del	5	47	3.27804e-05
Hand_grip_strength_right	380056	131	31.9083	29.687	2.33209e-06	-3.09598	-0.274637	-0.388622	-0.160652	16p11.2dup	38	48	4.19776e-05
Hand_grip_strength_right	379934	9	31.9083	22	8.92164e-06	-11.1066	-0.985236	-1.41997	-0.5505	3q29_del	14	57	0.000135233
Hand_grip_strength_right	380156	231	31.9083	29.632	1.1757e-05	-2.16344	-0.191913	-0.277749	-0.106077	16p12.1del	41	61	0.000166525
Hand_grip_strength_right	379935	10	31.9083	24.7	1.2438e-05	-10.3659	-0.919532	-1.33196	-0.507102	22q11.2del	51	63	0.000170578
Hand_grip_strength_right	380142	217	31.9083	30.2304	0.000309636	-1.84153	-0.163358	-0.25212	-0.0745962	17p12del_HNPP	45	99	0.00270228
Hand_grip_strength_right	381833	1908	31.9083	31.1473	0.000333108	-0.618537	-0.0548689	-0.0848402	-0.0248975	15q11.2_dup	27	102	0.00282162
Hand_grip_strength_right	379938	13	31.9083	26	0.000477051	-7.26813	-0.644738	-1.00647	-0.283004	WBS_dup	16	108	0.00381641
Hand_grip_strength_right	380047	122	31.9083	28.4098	0.000979939	-2.23893	-0.19861	-0.316704	-0.0805156	16p13.11del	43	118	0.00717515
Hand_grip_strength_right	379941	16	31.9083	26.125	0.00136256	-6.00587	-0.532766	-0.858826	-0.206707	PWS_dup	28	124	0.00949397
Hand_grip_strength_right	380147	222	31.9083	32.7928	0.00183204	-1.56944	-0.139221	-0.226785	-0.0516569	15q13.3dup	33	129	0.0122704
Hand_grip_strength_right	379976	51	31.9083	31.0392	0.00271804	-3.14923	-0.27936	-0.461996	-0.0967245	2q13_del	8	136	0.0172676
Hand_grip_strength_right	379930	5	31.9083	20.4	0.00354991	-9.78098	-0.867647	-1.4509	-0.284392	Potocki_Lupski	47	144	0.0212994
Hand_grip_strength_right	381786	1861	31.9083	31.5852	0.00394865	-0.503122	-0.0446307	-0.0749801	-0.0142813	2q13dup_NPHP1	11	146	0.0233674
Hand_grip_strength_right	379932	7	31.9083	27.2857	0.00458545	-8.03762	-0.712997	-1.20596	-0.220038	17q12del	49	148	0.0267691
Hand_grip_strength_right	379948	23	31.9083	28.1739	0.0223409	-3.57333	-0.316982	-0.588929	-0.045034	7q11.23dup_distal	17	208	0.0928007
Hand_grip_strength_right	379980	55	31.9083	31.5273	0.022465	-2.30877	-0.204806	-0.380677	-0.0289347	2q21.1_dup	13	209	0.0928697
Hand_grip_strength_right	380092	167	31.9083	30.7186	0.0250361	-1.3011	-0.115417	-0.216367	-0.0144675	1q21.1_dup	4	215	0.10061
Hand_grip_strength_right	381493	1568	31.9083	32.1059	0.0265649	-0.421307	-0.0373731	-0.0704004	-0.00434582	15q11.2_del	26	219	0.104804
Hand_grip_strength_right	379993	68	31.9083	30.1324	0.0282471	-1.99579	-0.177042	-0.33521	-0.0188741	TAR_del	1	222	0.109935
Hand_grip_strength_right	379934	9	31.9083	26.8889	0.031367	-5.38187	-0.477412	-0.912143	-0.042682	17q11.2del_NF1	48	229	0.118345
Hand_grip_strength_right	380704	779	31.9083	31.5648	0.0354357	-0.565925	-0.0502018	-0.0969814	-0.00342231	16p13.11dup	44	240	0.127569
Hand_grip_strength_right	379961	36	31.9083	30.1667	0.039147	-2.579	-0.228777	-0.446164	-0.0113888	15q13.3del	32	248	0.136383
Hand_grip_strength_right	380023	98	31.9083	32.7755	0.0447118	-1.52126	-0.134947	-0.266708	-0.00318641	17q12dup	50	262	0.147447
Hand_grip_strength_right	379981	56	31.9083	28.8571	0.0607633	-1.87984	-0.166756	-0.341048	0.00753598	10q11.21q11.23_del	19	290	0.181033
Hand_grip_strength_right	379934	9	31.9083	36.4444	0.101406	4.09594	0.363341	-0.0713969	0.798079	15q11q13dup_BP3_BP5	31	333	0.263107
Hand_grip_strength_right	379935	10	31.9083	32	0.104855	-3.84704	-0.341261	-0.753689	0.0711664	15q13.3del_CHRNA7	34	338	0.268032
Hand_grip_strength_right	379965	40	31.9083	30.45	0.117743	-1.85547	-0.164594	-0.370816	0.0416284	2q21.1_del	12	350	0.290656
Hand_grip_strength_right	379932	7	31.9083	32.5714	0.131865	-4.27206	-0.378964	-0.871902	0.113975	10q23_dup	21	367	0.31044
Hand_grip_strength_right	380116	191	31.9083	30.6754	0.146487	-0.79039	-0.0701136	-0.164752	0.0245247	16p12.1dup	42	379	0.333944
Hand_grip_strength_right	379930	5	31.9083	26.8	0.150373	-4.82479	-0.427995	-1.01126	0.155265	22q11.2distal_del	53	384	0.338339
Hand_grip_strength_right	379939	14	31.9083	30.1429	0.15325	-2.86326	-0.253993	-0.602567	0.0945818	15q11q13del_BP3_BP4	29	387	0.342139
Hand_grip_strength_right	379978	53	31.9083	32.717	0.346611	-0.96988	-0.0860357	-0.2652	0.0931287	16p11.2distal_del	39	510	0.587199
Hand_grip_strength_right	379996	71	31.9083	32.0986	0.385445	-0.772717	-0.0685458	-0.22334	0.0862484	2q13_dup	9	539	0.617856
Hand_grip_strength_right	379954	29	31.9083	33.0345	0.392679	-1.19072	-0.105626	-0.347822	0.136571	2q11.2_del	6	544	0.623667
Hand_grip_strength_right	382245	2320	31.9083	31.878	0.435326	0.121897	0.0108131	-0.016354	0.0379802	2q13del_NPHP1	10	559	0.672847
Hand_grip_strength_right	379965	40	31.9083	34.15	0.456797	-0.882643	-0.0782971	-0.284523	0.127929	10q11.21q11.23_dup	20	574	0.687583
Hand_grip_strength_right	379974	49	31.9083	35.9388	0.506421	0.712043	0.0631636	-0.123161	0.249489	15q11q13dup_BP3_BP4	30	606	0.722026
Hand_grip_strength_right	380008	83	31.9083	32.241	0.506884	0.546516	0.0484801	-0.0946864	0.191647	13q12.12_del	22	607	0.721496
Hand_grip_strength_right	382758	2833	31.9083	31.8052	0.509706	-0.0933193	-0.00827813	-0.0328875	0.0163312	15q13.3dup_CHRNA7	35	610	0.721945
Hand_grip_strength_right	380288	363	31.9083	32.0606	0.537916	-0.242975	-0.0215538	-0.0901362	0.0470287	13q12del_CRYL1	24	623	0.746002
Hand_grip_strength_right	379937	12	31.9083	30.1667	0.57743	-1.20646	-0.107022	-0.483512	0.269468	22q11.2distal_dup	54	648	0.769906
Hand_grip_strength_right	379933	8	31.9083	28.5	0.602412	-1.38156	-0.122555	-0.583655	0.338545	15q24dup	36	662	0.78623
Hand_grip_strength_right	379930	5	31.9083	40	0.698706	1.29848	0.115185	-0.468068	0.698438	3q29_dup	15	709	0.851456
Hand_grip_strength_right	379935	10	31.9083	28.1	0.699084	-0.916966	-0.0813418	-0.493769	0.331085	13q12dup_CRYL1	25	710	0.850716
Hand_grip_strength_right	379930	5	31.9083	31.8	0.706937	-1.26125	-0.111883	-0.695133	0.471367	8p23.1_dup	18	718	0.850688
Hand_grip_strength_right	379951	26	31.9083	32.5385	0.831667	0.312708	0.0277396	-0.228035	0.283514	2q11.2_dup	7	787	0.913037
Hand_grip_strength_right	380332	407	31.9083	32.6069	0.836465	-0.0768889	-0.00682063	-0.0715835	0.0579422	TAR_dup	2	789	0.915977
Hand_grip_strength_right	380136	211	31.9083	31.8341	0.848068	-0.098964	-0.00877885	-0.0985894	0.0810317	13q12.12_dup	23	793	0.923999
Heel_bone_mineral_density	220416	927	0.541571	0.563206	7.27704e-06	0.0195201	0.143404	0.080743	0.206064	15q11.2_del	26	55	0.000114316
Heel_bone_mineral_density	219531	42	0.541571	0.636833	2.82981e-05	0.0854281	0.627594	0.333801	0.921387	16p11.2del	37	69	0.000354342
Heel_bone_mineral_density	219957	468	0.541571	0.565365	6.1423e-05	0.0245222	0.180151	0.0920408	0.268262	16p13.11dup	44	77	0.000689214
Heel_bone_mineral_density	219556	67	0.541571	0.479179	0.000109332	-0.0624882	-0.459067	-0.691625	-0.22651	16p11.2dup	38	83	0.0011381
Heel_bone_mineral_density	219717	228	0.541571	0.509724	0.000147292	-0.0333149	-0.244747	-0.371127	-0.118367	TAR_dup	2	88	0.00144614
Heel_bone_mineral_density	219509	20	0.541571	0.6516	0.000319193	0.10641	0.781738	0.356045	1.20743	2q11.2_del	6	100	0.00275783
Heel_bone_mineral_density	219585	96	0.541571	0.502167	0.000739312	-0.045539	-0.334551	-0.528856	-0.140245	NRXN1_del	5	115	0.00555448
Heel_bone_mineral_density	219496	7	0.541571	0.409714	0.0047096	-0.141212	-1.03741	-1.75683	-0.317988	22q11.2del	51	149	0.0273094
Heel_bone_mineral_density	219496	7	0.541571	0.657571	0.0133487	0.123629	0.908233	0.18881	1.62766	WBS_dup	16	178	0.0647935
Heel_bone_mineral_density	219566	77	0.541571	0.506442	0.0153423	-0.0365248	-0.268328	-0.48527	-0.0513865	16p11.2distal_dup	40	184	0.072042
Heel_bone_mineral_density	219551	62	0.541571	0.500984	0.0161115	-0.0404047	-0.296832	-0.538595	-0.0550681	1q21.1_del	3	188	0.0740443
Heel_bone_mineral_density	219550	61	0.541571	0.503918	0.0232744	-0.0384091	-0.282171	-0.525919	-0.0384225	17p12dup_CMT1A	46	212	0.094854
Heel_bone_mineral_density	219516	27	0.541571	0.49837	0.0360077	-0.0533454	-0.391899	-0.758215	-0.0255844	2q13_del	8	241	0.12909
Heel_bone_mineral_density	219563	74	0.541571	0.506122	0.0438499	-0.0309794	-0.227589	-0.448903	-0.00627488	16p13.11del	43	256	0.147993
Heel_bone_mineral_density	219494	5	0.541571	0.413	0.0446485	-0.118709	-0.872091	-1.72334	-0.0208465	Potocki_Lupski	47	260	0.14837
Heel_bone_mineral_density	221164	1675	0.541571	0.548539	0.0548014	0.00622937	0.0457638	-0.000941427	0.0924691	15q13.3dup_CHRNA7	35	279	0.169708
Heel_bone_mineral_density	219578	89	0.541571	0.563697	0.0906018	0.0237153	0.174223	-0.0275634	0.37601	1q21.1_dup	4	322	0.243105
Heel_bone_mineral_density	219505	16	0.541571	0.604938	0.117463	0.0517374	0.380086	-0.0957663	0.855939	10q11.21q11.23_dup	20	349	0.290797
Heel_bone_mineral_density	219508	19	0.541571	0.500474	0.128246	-0.0461293	-0.338887	-0.775561	0.0977866	2q21.1_del	12	361	0.306939
Heel_bone_mineral_density	219628	139	0.541571	0.554252	0.146706	0.0163354	0.120007	-0.0420643	0.282078	17p12del_HNPP	45	380	0.333563
Heel_bone_mineral_density	219493	4	0.541571	0.48125	0.215024	-0.081948	-0.602028	-1.5537	0.349645	10q23_dup	21	429	0.433055
Heel_bone_mineral_density	219494	5	0.541571	0.4728	0.235548	-0.0701228	-0.515154	-1.36635	0.336044	15q11q13dup_BP3_BP5	31	443	0.459399
Heel_bone_mineral_density	219524	35	0.541571	0.569657	0.239013	0.0263107	0.193291	-0.128455	0.515037	TAR_del	1	445	0.464061
Heel_bone_mineral_density	219492	3	0.541571	0.457	0.244435	-0.0888334	-0.652611	-1.75151	0.44629	22q11.2distal_del	53	448	0.471411
Heel_bone_mineral_density	219493	4	0.541571	0.48125	0.264707	-0.0737254	-0.54162	-1.4934	0.410161	17q12del	49	461	0.496111
Heel_bone_mineral_density	219495	6	0.541571	0.467333	0.302366	-0.0556587	-0.408895	-1.18593	0.368144	13q12dup_CRYL1	25	486	0.53754
Heel_bone_mineral_density	219611	122	0.541571	0.539238	0.354804	-0.011077	-0.0813766	-0.253745	0.0909921	15q13.3dup	33	515	0.595244
Heel_bone_mineral_density	219541	52	0.541571	0.556962	0.403883	0.0153023	0.112418	-0.151549	0.376385	13q12.12_del	22	548	0.636779
Heel_bone_mineral_density	219643	154	0.541571	0.535247	0.416726	-0.00865516	-0.0635848	-0.217041	0.0898711	22q11.2dup	52	553	0.651088
Heel_bone_mineral_density	219693	204	0.541571	0.552485	0.435853	0.00723442	0.0531474	-0.0805343	0.186829	13q12del_CRYL1	24	560	0.672459
Heel_bone_mineral_density	219515	26	0.541571	0.572115	0.457189	0.0192756	0.141607	-0.231696	0.51491	15q11q13dup_BP3_BP4	30	575	0.686976
Heel_bone_mineral_density	219621	132	0.541571	0.53475	0.509822	-0.00758618	-0.0557316	-0.221456	0.109993	13q12.12_dup	23	612	0.719748
Heel_bone_mineral_density	219632	143	0.541571	0.546154	0.543879	0.00671198	0.0493093	-0.109918	0.208536	16p12.1del	41	626	0.750657
Heel_bone_mineral_density	219496	7	0.541571	0.515714	0.578778	-0.0277379	-0.203776	-0.92318	0.515629	3q29_del	14	651	0.768148
Heel_bone_mineral_density	219492	3	0.541571	0.579	0.603261	0.039664	0.29139	-0.807503	1.39028	8p23.1_dup	18	663	0.78615
Heel_bone_mineral_density	219556	67	0.541571	0.541642	0.607	-0.00830792	-0.0610338	-0.293602	0.171535	17q12dup	50	665	0.788644
Heel_bone_mineral_density	219523	34	0.541571	0.539412	0.616683	-0.0113483	-0.0833702	-0.409812	0.243071	16p11.2distal_del	39	671	0.79406
Heel_bone_mineral_density	219493	4	0.541571	0.50675	0.623123	-0.0324805	-0.238617	-1.19029	0.713055	17q11.2del_NF1	48	673	0.799968
Heel_bone_mineral_density	219499	10	0.541571	0.5054	0.624972	-0.0204337	-0.150115	-0.75202	0.451789	22q11.2distal_dup	54	675	0.799964
Heel_bone_mineral_density	220847	1358	0.541571	0.543717	0.67442	0.00151206	0.0111083	-0.0407182	0.0629347	2q13del_NPHP1	10	699	0.833618
Heel_bone_mineral_density	219494	5	0.541571	0.5932	0.677851	0.024557	0.180407	-0.670804	1.03162	3q29_dup	15	701	0.835468
Heel_bone_mineral_density	219494	5	0.541571	0.5518	0.699631	0.0228083	0.16756	-0.683646	1.01877	15q24dup	36	712	0.84899
Heel_bone_mineral_density	220580	1091	0.541571	0.541379	0.700912	-0.00154157	-0.0113251	-0.0691154	0.0464653	2q13dup_NPHP1	11	713	0.849352
Heel_bone_mineral_density	219501	12	0.541571	0.562583	0.716672	0.013849	0.101741	-0.447728	0.65121	PWS_dup	28	726	0.852898
Heel_bone_mineral_density	219613	124	0.541571	0.54754	0.724214	0.00420685	0.0309055	-0.140772	0.202583	16p12.1dup	42	731	0.855979
Heel_bone_mineral_density	219507	18	0.541571	0.557722	0.72937	0.0107796	0.079192	-0.369448	0.527832	2q11.2_dup	7	734	0.858549
Heel_bone_mineral_density	219496	7	0.541571	0.517714	0.731589	-0.0171382	-0.125905	-0.845322	0.593512	15q11q13del_BP3_BP4	29	738	0.856494
Heel_bone_mineral_density	219499	10	0.541571	0.5219	0.753671	-0.0131177	-0.0963685	-0.698271	0.505534	7q11.23dup_distal	17	747	0.871716
Heel_bone_mineral_density	219525	36	0.541571	0.532694	0.810836	-0.00527383	-0.038744	-0.356009	0.278521	10q11.21q11.23_del	19	776	0.902786
Heel_bone_mineral_density	219508	19	0.541571	0.532105	0.82055	-0.00687978	-0.050542	-0.487244	0.38616	15q13.3del	32	782	0.906592
Heel_bone_mineral_density	219494	5	0.541571	0.5738	0.871781	0.00954116	0.0700937	-0.78111	0.921298	15q13.3del_CHRNA7	34	804	0.93684
Heel_bone_mineral_density	219522	33	0.541571	0.546364	0.942669	-0.00165495	-0.012158	-0.343508	0.319192	2q21.1_dup	13	840	0.969602
Heel_bone_mineral_density	219532	43	0.541571	0.546279	0.958047	0.00106048	0.00779075	-0.282483	0.298064	2q13_dup	9	847	0.977276
Heel_bone_mineral_density	220587	1098	0.541571	0.541284	0.977062	0.000115109	0.000845643	-0.0567992	0.0584905	15q11.2_dup	27	857	0.985043
Height	380723	103	168.731	162.999	2.05665e-28	-6.86216	-0.742015	-0.87355	-0.610481	16p11.2del	37	8	2.22118e-26
Height	380725	105	168.731	162.71	2.74657e-22	-5.9677	-0.645296	-0.775547	-0.515045	1q21.1_del	3	9	2.63671e-20
Height	382189	1569	168.731	167.768	5.34392e-21	-1.49908	-0.162098	-0.195887	-0.128309	15q11.2_del	26	11	4.19741e-19
Height	380732	112	168.731	165.298	2.13595e-10	-3.77968	-0.408702	-0.534822	-0.282582	17p12dup_CMT1A	46	17	1.08556e-08
Height	380855	235	168.731	166.445	5.91812e-08	-2.22767	-0.240881	-0.327966	-0.153796	16p12.1del	41	34	1.5039e-06
Height	380788	168	168.731	170.921	7.00689e-06	2.18351	0.236107	0.133123	0.33909	1q21.1_dup	4	54	0.00011211
Height	380749	129	168.731	171.916	9.28793e-06	2.45826	0.265815	0.148295	0.383335	16p11.2dup	38	58	0.000138358
Height	380746	126	168.731	166.43	1.15705e-05	-2.4704	-0.267128	-0.386511	-0.147746	16p11.2distal_dup	40	60	0.000166615
Height	380886	266	168.731	167.799	1.74161e-05	-1.66226	-0.179743	-0.261752	-0.0977337	22q11.2dup	52	65	0.000231501
Height	380629	9	168.731	161.078	3.15193e-05	-8.73632	-0.944672	-1.38951	-0.499835	3q29_del	14	70	0.000389038
Height	380843	223	168.731	169.015	5.57985e-05	-1.69984	-0.183807	-0.273201	-0.0944125	15q13.3dup	33	75	0.000642799
Height	380980	360	168.731	170.227	0.000760708	1.11939	0.121041	0.0505763	0.191506	13q12del_CRYL1	24	116	0.00566596
Height	380625	5	168.731	158.4	0.00107133	-9.21182	-0.996088	-1.59292	-0.39926	Potocki_Lupski	47	120	0.00771355
Height	380691	71	168.731	167.217	0.00273636	-2.23904	-0.242111	-0.400502	-0.0837191	2q13_dup	9	137	0.0172571
Height	380630	10	168.731	165.94	0.00748386	-5.32562	-0.575867	-0.997879	-0.153856	22q11.2del	51	159	0.040667
Height	380832	212	168.731	167.675	0.0159702	-1.04237	-0.112713	-0.204393	-0.0210326	13q12.12_dup	23	187	0.0737875
Height	380625	5	168.731	161.88	0.0317866	-6.04632	-0.653797	-1.25061	-0.0569812	22q11.2distal_del	53	232	0.118378
Height	380625	5	168.731	176.6	0.0318245	6.04483	0.653636	0.0568349	1.25044	8p23.1_dup	18	233	0.11801
Height	381400	780	168.731	168.424	0.0330988	-0.480909	-0.0520014	-0.0998316	-0.00417124	16p13.11dup	44	236	0.121175
Height	380636	16	168.731	165.438	0.0341241	-3.33519	-0.360639	-0.694273	-0.0270055	PWS_dup	28	238	0.123879
Height	380719	99	168.731	169.397	0.0403777	-1.29743	-0.140293	-0.274432	-0.00615322	17q12dup	50	250	0.139545
Height	380643	23	168.731	166.274	0.0558584	-2.51066	-0.271481	-0.549752	0.0067893	7q11.23dup_distal	17	282	0.171141
Height	380646	26	168.731	166.704	0.0599604	-2.32303	-0.251193	-0.512918	0.0105325	2q11.2_dup	7	289	0.179259
Height	380660	40	168.731	169.15	0.0615558	-1.86139	-0.201275	-0.41229	0.00974096	10q11.21q11.23_dup	20	292	0.182138
Height	380676	56	168.731	169.502	0.0698817	1.52546	0.164951	-0.0134024	0.343304	10q11.21q11.23_del	19	303	0.199266
Height	380743	123	168.731	166.545	0.0711746	-1.02464	-0.110796	-0.231146	0.00955434	16p13.11del	43	306	0.200964
Height	382485	1865	168.731	169.133	0.115798	0.230138	0.0248852	-0.0061285	0.0558989	2q13dup_NPHP1	11	347	0.288326
Height	380776	156	168.731	168.649	0.118116	-0.788006	-0.0852083	-0.192076	0.021659	NRXN1_del	5	352	0.289921
Height	380627	7	168.731	169.429	0.127923	-3.62312	-0.391773	-0.896166	0.11262	10q23_dup	21	360	0.307016
Height	380649	29	168.731	172.224	0.131994	1.76138	0.190461	-0.0573645	0.438286	2q11.2_del	6	368	0.309899
Height	380628	8	168.731	163.25	0.145557	-3.24011	-0.350358	-0.822177	0.121461	15q24dup	36	378	0.332702
Height	380629	9	168.731	165.889	0.150075	-3.02094	-0.326659	-0.771495	0.118177	15q11q13dup_BP3_BP5	31	383	0.33855
Height	380839	219	168.731	168.386	0.193733	-0.554386	-0.0599465	-0.150352	0.0304593	17p12del_HNPP	45	408	0.410257
Height	380659	39	168.731	170.251	0.207363	1.27134	0.137472	-0.0762248	0.351168	2q21.1_del	12	424	0.422552
Height	380632	12	168.731	166.583	0.209393	-2.28168	-0.246722	-0.63196	0.138516	22q11.2distal_dup	54	425	0.425683
Height	380634	14	168.731	167.786	0.225986	-2.03759	-0.220328	-0.57699	0.136335	15q11q13del_BP3_BP4	29	435	0.448855
Height	380630	10	168.731	169.8	0.286733	-2.1213	-0.229379	-0.651389	0.192631	15q13.3del_CHRNA7	34	473	0.523758
Height	380656	36	168.731	170.667	0.291099	1.10803	0.119812	-0.102623	0.342248	15q13.3del	32	477	0.527274
Height	380671	51	168.731	169.49	0.29898	-0.915857	-0.099033	-0.285916	0.0878498	2q13_del	8	483	0.534821
Height	380689	69	168.731	168.106	0.301651	-0.783047	-0.084672	-0.24534	0.0759961	TAR_del	1	485	0.537375
Height	382947	2327	168.731	168.503	0.332856	-0.126826	-0.0137139	-0.0414704	0.0140426	2q13del_NPHP1	10	502	0.572883
Height	382530	1910	168.731	168.469	0.355277	-0.133665	-0.0144534	-0.0450982	0.0161914	15q11.2_dup	27	516	0.594883
Height	381028	408	168.731	169.71	0.362221	0.284554	0.0307693	-0.0354187	0.0969573	TAR_dup	2	523	0.598392
Height	380812	192	168.731	168.683	0.37728	0.402393	0.0435113	-0.0530781	0.140101	16p12.1dup	42	533	0.611577
Height	383456	2836	168.731	168.622	0.493332	-0.0813268	-0.00879398	-0.0339551	0.0163672	15q13.3dup_CHRNA7	35	598	0.712774
Height	380629	9	168.731	170.5	0.509711	1.38379	0.149631	-0.2952	0.594462	17q11.2del_NF1	48	611	0.72077
Height	380625	5	168.731	175.6	0.564193	1.62377	0.175581	-0.421224	0.772386	3q29_dup	15	640	0.761661
Height	380675	55	168.731	169.891	0.586867	-0.461394	-0.0498913	-0.229848	0.130065	2q21.1_dup	13	656	0.772947
Height	380630	10	168.731	165.1	0.610697	-1.01369	-0.109612	-0.53162	0.312397	13q12dup_CRYL1	25	667	0.791068
Height	380670	50	168.731	170.544	0.615444	-0.447344	-0.048372	-0.237112	0.140368	15q11q13dup_BP3_BP4	30	670	0.793647
Height	380627	7	168.731	170.286	0.651855	-1.07383	-0.116115	-0.620522	0.388292	17q12del	49	687	0.8198
Height	380704	84	168.731	168.908	0.708259	0.257112	0.0278018	-0.117819	0.173422	13q12.12_del	22	720	0.84991
Height	380633	13	168.731	169.846	0.884786	0.253074	0.0273652	-0.342774	0.397505	WBS_dup	16	808	0.946108
Height	380674	54	168.731	169.915	0.924616	-0.0810864	-0.008768	-0.190387	0.172851	16p11.2distal_del	39	834	0.957876
Hip_circumference	380858	102	103.41	114.598	9.74955e-33	10.7639	1.17532	0.98202	1.36862	16p11.2del	37	6	1.40393e-30
Hip_circumference	381022	266	103.41	106.803	2.7615e-08	3.11371	0.339988	0.220053	0.459923	22q11.2dup	52	31	7.69658e-07
Hip_circumference	380991	235	103.41	106.58	3.65642e-07	3.02645	0.330459	0.203115	0.457804	16p12.1del	41	38	8.31355e-06
Hip_circumference	380810	54	103.41	109.304	4.64704e-06	5.68311	0.620542	0.354998	0.886086	16p11.2distal_del	39	52	7.72124e-05
Hip_circumference	381538	782	103.41	104.914	1.53164e-05	1.41137	0.154108	0.0842571	0.223959	16p13.11dup	44	64	0.000206771
Hip_circumference	380785	29	103.41	110.276	7.66364e-05	6.6956	0.731096	0.368764	1.09343	2q11.2_del	6	82	0.000807486
Hip_circumference	380761	5	103.41	118.5	0.000186268	15.2367	1.66371	0.79113	2.53628	3q29_dup	15	92	0.0017493
Hip_circumference	380913	157	103.41	106.139	0.000234297	2.6776	0.292369	0.136606	0.448132	NRXN1_del	5	95	0.00213087
Hip_circumference	380807	51	103.41	108.196	0.000290821	4.62618	0.505135	0.231896	0.778374	2q13_del	8	98	0.00256397
Hip_circumference	380827	71	103.41	99.6437	0.000439488	-3.80357	-0.415313	-0.64688	-0.183747	2q13_dup	9	105	0.00361636
Hip_circumference	380882	126	103.41	100.935	0.00142456	-2.60144	-0.284053	-0.458596	-0.109509	16p11.2distal_dup	40	125	0.00984653
Hip_circumference	380885	129	103.41	101.209	0.00362753	-2.33526	-0.254988	-0.426796	-0.0831803	16p11.2dup	38	145	0.0216151
Hip_circumference	380761	5	103.41	114.4	0.00879234	10.6827	1.16645	0.293868	2.03904	Potocki_Lupski	47	163	0.0466048
Hip_circumference	380968	212	103.41	101.931	0.0185295	-1.47487	-0.161041	-0.295076	-0.0270065	13q12.12_dup	23	197	0.0812663
Hip_circumference	380763	7	103.41	95.5714	0.0194159	-8.05485	-0.879514	-1.61699	-0.142039	17q12del	49	199	0.0842983
Hip_circumference	380764	8	103.41	109.75	0.050156	6.31329	0.689352	-0.000466828	1.37917	15q24dup	36	273	0.158735
Hip_circumference	382666	1910	103.41	103.862	0.0588807	0.395496	0.0431844	-0.0016202	0.087989	15q11.2_dup	27	286	0.177877
Hip_circumference	380806	50	103.41	101.088	0.0675738	-2.35683	-0.257344	-0.533288	0.0186014	15q11q13dup_BP3_BP4	30	299	0.195264
Hip_circumference	381116	360	103.41	104.333	0.0699283	0.872556	0.0952749	-0.00775835	0.198308	13q12del_CRYL1	24	304	0.198744
Hip_circumference	380796	40	103.41	105.775	0.0983961	2.38269	0.260167	-0.0483723	0.568706	10q11.21q11.23_dup	20	329	0.258402
Hip_circumference	380948	192	103.41	102.503	0.0988404	-1.08905	-0.118914	-0.260124	0.0222956	16p12.1dup	42	330	0.258782
Hip_circumference	380766	10	103.41	99.5	0.184319	-3.82745	-0.417922	-1.03492	0.199076	13q12dup_CRYL1	25	403	0.395164
Hip_circumference	380766	10	103.41	107.8	0.200354	3.69201	0.403133	-0.21389	1.02016	22q11.2del	51	416	0.41612
Hip_circumference	380795	39	103.41	105.385	0.222002	1.78294	0.19468	-0.117765	0.507126	2q21.1_del	12	432	0.444003
Hip_circumference	380924	168	103.41	104.393	0.224101	0.85528	0.0933885	-0.0571738	0.243951	1q21.1_dup	4	434	0.446137
Hip_circumference	380792	36	103.41	105.75	0.22714	1.83533	0.2004	-0.124811	0.525612	15q13.3del	32	436	0.450113
Hip_circumference	380761	5	103.41	108.6	0.234533	4.84684	0.529229	-0.343331	1.40179	8p23.1_dup	18	441	0.459492
Hip_circumference	380772	16	103.41	106.375	0.236105	2.70048	0.294867	-0.192927	0.782662	PWS_dup	28	444	0.459448
Hip_circumference	380825	69	103.41	104.678	0.247417	1.2696	0.138628	-0.0962801	0.373536	TAR_del	1	451	0.473988
Hip_circumference	380862	106	103.41	102.492	0.269281	-0.978435	-0.106836	-0.296381	0.0827093	1q21.1_del	3	463	0.502504
Hip_circumference	380855	99	103.41	104.374	0.322573	0.906528	0.0989843	-0.0971425	0.295111	17q12dup	50	495	0.563037
Hip_circumference	380765	9	103.41	100.889	0.348138	-2.85125	-0.31133	-0.961714	0.339054	3q29_del	14	511	0.588633
Hip_circumference	383591	2835	103.41	103.565	0.364335	0.15602	0.0170359	-0.019772	0.0538438	15q13.3dup_CHRNA7	35	526	0.598451
Hip_circumference	380763	7	103.41	106.857	0.373472	3.06679	0.334864	-0.402585	1.07231	10q23_dup	21	532	0.606541
Hip_circumference	381163	407	103.41	103.831	0.44546	0.34543	0.0377177	-0.0591692	0.134605	TAR_dup	2	565	0.681199
Hip_circumference	383083	2327	103.41	103.572	0.473494	0.135975	0.0148472	-0.0257495	0.0554439	2q13del_NPHP1	10	585	0.699314
Hip_circumference	380779	23	103.41	104.748	0.514921	1.23797	0.135175	-0.271674	0.542024	7q11.23dup_distal	17	616	0.722226
Hip_circumference	380782	26	103.41	102.273	0.523133	-1.1417	-0.124663	-0.507317	0.257992	2q11.2_dup	7	618	0.73137
Hip_circumference	382325	1569	103.41	103.329	0.542988	-0.140431	-0.0153338	-0.0647396	0.0340721	15q11.2_del	26	625	0.750626
Hip_circumference	380770	14	103.41	105.071	0.54571	1.47221	0.160752	-0.36071	0.682214	15q11q13del_BP3_BP4	29	628	0.750786
Hip_circumference	380811	55	103.41	102.982	0.632741	-0.587493	-0.0641487	-0.32725	0.198953	2q21.1_dup	13	680	0.803953
Hip_circumference	380840	84	103.41	103.849	0.669373	0.424804	0.0463845	-0.16652	0.259289	13q12.12_del	22	692	0.835749
Hip_circumference	380975	219	103.41	103.108	0.670882	-0.262451	-0.0286572	-0.160834	0.10352	17p12del_HNPP	45	695	0.834018
Hip_circumference	380979	223	103.41	103.93	0.67179	0.258764	0.0282546	-0.102449	0.158958	15q13.3dup	33	696	0.833947
Hip_circumference	380768	12	103.41	102.833	0.689816	-1.05038	-0.114692	-0.677931	0.448547	22q11.2distal_dup	54	703	0.847796
Hip_circumference	380769	13	103.41	104.462	0.761252	0.768308	0.083892	-0.45727	0.625054	WBS_dup	16	752	0.87463
Hip_circumference	380812	56	103.41	104.089	0.769798	0.356549	0.0389318	-0.221816	0.299679	10q11.21q11.23_del	19	758	0.877448
Hip_circumference	380765	9	103.41	104.111	0.77226	0.879537	0.0960371	-0.554331	0.746405	17q11.2del_NF1	48	759	0.879095
Hip_circumference	380761	5	103.41	103	0.801922	-1.02283	-0.111683	-0.98426	0.760893	22q11.2distal_del	53	769	0.900989
Hip_circumference	380766	10	103.41	104.4	0.888865	0.402883	0.043991	-0.573015	0.660997	15q13.3del_CHRNA7	34	811	0.946954
Hip_circumference	380871	115	103.41	103.533	0.90337	-0.103229	-0.0112716	-0.193241	0.170698	17p12dup_CMT1A	46	818	0.954171
Hip_circumference	382620	1864	103.41	103.39	0.914874	-0.0226526	-0.00247345	-0.0478263	0.0428794	2q13dup_NPHP1	11	824	0.959286
Hip_circumference	380765	9	103.41	104.089	0.923983	0.289976	0.0316627	-0.618711	0.682037	15q11q13dup_BP3_BP5	31	832	0.95952
Hip_circumference	380879	123	103.41	103.309	0.930809	-0.071393	-0.00779545	-0.183763	0.168172	16p13.11del	43	836	0.961984
Leg_fat_percentage_right	374894	96	31.9473	38.2771	4.54366e-44	7.75604	0.727515	0.625121	0.82991	16p11.2del	37	4	9.81431e-42
Leg_fat_percentage_right	375060	262	31.9473	33.1683	5.70713e-11	2.21318	0.207596	0.14549	0.269702	22q11.2dup	52	15	3.28731e-09
Leg_fat_percentage_right	374903	105	31.9473	34.9495	1.57729e-09	3.21438	0.301508	0.203612	0.399405	17p12dup_CMT1A	46	21	6.48941e-08
Leg_fat_percentage_right	375031	233	31.9473	34.2605	2.41314e-09	2.13343	0.200115	0.134388	0.265842	16p12.1del	41	25	8.33982e-08
Leg_fat_percentage_right	375561	763	31.9473	32.7294	5.73788e-07	0.988491	0.0927203	0.0563741	0.129067	16p13.11dup	44	40	1.23938e-05
Leg_fat_percentage_right	374919	121	31.9473	28.2645	7.80393e-07	-2.45027	-0.229835	-0.321017	-0.138652	16p11.2dup	38	43	1.56805e-05
Leg_fat_percentage_right	374851	53	31.9473	33.2547	0.000113255	2.89268	0.271333	0.133572	0.409094	16p11.2distal_del	39	84	0.00116491
Leg_fat_percentage_right	376684	1886	31.9473	32.5216	0.00105605	0.412888	0.0387288	0.0155524	0.0619053	15q11.2_dup	27	119	0.00766742
Leg_fat_percentage_right	374803	5	31.9473	32.86	0.00109088	7.96769	0.747368	0.298864	1.19587	3q29_dup	15	121	0.0077894
Leg_fat_percentage_right	374827	29	31.9473	32.631	0.00235556	3.08091	0.288988	0.102752	0.475225	2q11.2_del	6	133	0.0153023
Leg_fat_percentage_right	374987	189	31.9473	31.5974	0.00264835	-1.19619	-0.112202	-0.185363	-0.0390414	16p12.1dup	42	134	0.017076
Leg_fat_percentage_right	374951	153	31.9473	32.3255	0.00301962	1.30824	0.122712	0.041616	0.203809	NRXN1_del	5	138	0.0189054
Leg_fat_percentage_right	374962	164	31.9473	33.1835	0.00322512	1.25492	0.117711	0.0393836	0.196039	1q21.1_dup	4	142	0.0196233
Leg_fat_percentage_right	374807	9	31.9473	32.3667	0.011507	4.59484	0.430995	0.0967014	0.765288	22q11.2del	51	170	0.0584827
Leg_fat_percentage_right	375006	208	31.9473	31.2231	0.027994	-0.831337	-0.0779793	-0.147533	-0.00842524	13q12.12_dup	23	220	0.10994
Leg_fat_percentage_right	374805	7	31.9473	22.9	0.0280454	-4.52919	-0.424837	-0.803897	-0.0457771	17q12del	49	221	0.109644
Leg_fat_percentage_right	374867	69	31.9473	29.5841	0.0284072	-1.43936	-0.135012	-0.255753	-0.0142711	2q13_dup	9	223	0.110062
Leg_fat_percentage_right	374806	8	31.9473	39.1875	0.0441485	3.88168	0.364101	0.00953742	0.718665	15q24dup	36	258	0.147846
Leg_fat_percentage_right	374811	13	31.9473	33.3231	0.0527874	2.93015	0.274848	-0.00330691	0.553003	WBS_dup	16	275	0.165848
Leg_fat_percentage_right	374838	40	31.9473	30.4575	0.0678897	1.57484	0.14772	-0.0108597	0.306299	10q11.21q11.23_dup	20	301	0.194873
Leg_fat_percentage_right	375019	221	31.9473	29.8434	0.0761011	0.651138	0.0610766	-0.00641104	0.128564	15q13.3dup	33	309	0.212787
Leg_fat_percentage_right	374848	50	31.9473	31.24	0.0855345	1.32659	0.124434	-0.0174061	0.266274	2q13_del	8	313	0.236108
Leg_fat_percentage_right	374807	9	31.9473	35.1	0.0875188	3.1069	0.291426	-0.0428662	0.625719	15q11q13dup_BP3_BP5	31	318	0.237787
Leg_fat_percentage_right	374814	16	31.9473	34.775	0.0946436	2.27943	0.21381	-0.0369139	0.464534	PWS_dup	28	327	0.250067
Leg_fat_percentage_right	374924	126	31.9473	31.0119	0.0982066	-0.806955	-0.0756922	-0.165407	0.0140228	16p11.2distal_dup	40	328	0.258691
Leg_fat_percentage_right	375015	217	31.9473	32.2078	0.141055	0.546448	0.0512567	-0.0169971	0.119511	17p12del_HNPP	45	376	0.324126
Leg_fat_percentage_right	374821	23	31.9473	33.5435	0.248592	1.31237	0.1231	-0.0860147	0.332215	7q11.23dup_distal	17	452	0.475185
Leg_fat_percentage_right	374805	7	31.9473	28.8	0.290277	2.18036	0.204518	-0.174528	0.583564	10q23_dup	21	476	0.526889
Leg_fat_percentage_right	374853	55	31.9473	30.5164	0.307498	0.750676	0.0704133	-0.0648236	0.20565	2q21.1_dup	13	490	0.542201
Leg_fat_percentage_right	374846	48	31.9473	28.3271	0.30792	-0.802835	-0.0753058	-0.220065	0.0694539	15q11q13dup_BP3_BP4	30	491	0.541839
Leg_fat_percentage_right	374865	67	31.9473	32.5657	0.318222	0.665247	0.0624	-0.0601321	0.184932	TAR_del	1	494	0.556566
Leg_fat_percentage_right	374803	5	31.9473	35.84	0.332605	2.36363	0.221708	-0.226789	0.670205	Potocki_Lupski	47	501	0.573595
Leg_fat_percentage_right	374812	14	31.9473	32.1	0.355431	1.34728	0.126375	-0.141657	0.394406	15q11q13del_BP3_BP4	29	517	0.59399
Leg_fat_percentage_right	374834	36	31.9473	31.325	0.388144	0.784652	0.0736002	-0.0935556	0.240756	15q13.3del	32	541	0.619882
Leg_fat_percentage_right	376342	1544	31.9473	31.3777	0.42457	0.11117	0.0104278	-0.0151672	0.0360227	15q11.2_del	26	555	0.660952
Leg_fat_percentage_right	374852	54	31.9473	32.15	0.427851	-0.588621	-0.0552125	-0.191696	0.0812711	10q11.21q11.23_del	19	556	0.664862
Leg_fat_percentage_right	374897	99	31.9473	29.5222	0.450536	0.41373	0.0388078	-0.0620002	0.139616	17q12dup	50	570	0.682918
Leg_fat_percentage_right	374802	4	31.9473	33.475	0.46059	-2.01257	-0.188779	-0.690218	0.31266	22q11.2distal_del	53	580	0.68612
Leg_fat_percentage_right	374810	12	31.9473	32.8333	0.481615	1.10814	0.103944	-0.18556	0.393447	22q11.2distal_dup	54	592	0.702898
Leg_fat_percentage_right	375196	398	31.9473	31.0452	0.497716	0.185742	0.0174226	-0.0329361	0.0677812	TAR_dup	2	602	0.71433
Leg_fat_percentage_right	374920	122	31.9473	33.1443	0.558219	-0.28921	-0.0271278	-0.11794	0.0636842	16p13.11del	43	637	0.757144
Leg_fat_percentage_right	377094	2296	31.9473	32.1886	0.57084	0.0647559	0.00607409	-0.0149292	0.0270774	2q13del_NPHP1	10	645	0.76466
Leg_fat_percentage_right	374823	25	31.9473	32.668	0.595264	0.57958	0.0543645	-0.146215	0.254944	2q11.2_dup	7	660	0.779254
Leg_fat_percentage_right	376626	1828	31.9473	31.6233	0.625765	-0.0624554	-0.00585831	-0.0294018	0.0176852	2q13dup_NPHP1	11	677	0.798613
Leg_fat_percentage_right	374901	103	31.9473	32.0553	0.704069	-0.204198	-0.0191537	-0.117988	0.0796807	1q21.1_del	3	714	0.851983
Leg_fat_percentage_right	374806	8	31.9473	30.975	0.710021	-0.717109	-0.0672647	-0.421828	0.287298	17q11.2del_NF1	48	722	0.849665
Leg_fat_percentage_right	374882	84	31.9473	32.2238	0.729015	0.206217	0.0193431	-0.0900904	0.128777	13q12.12_del	22	733	0.859303
Leg_fat_percentage_right	374807	9	31.9473	28.5889	0.784557	0.497102	0.0466281	-0.28766	0.380916	15q13.3del_CHRNA7	34	761	0.890746
Leg_fat_percentage_right	377595	2797	31.9473	32.023	0.808257	0.0251407	0.00235819	-0.0166878	0.0214041	15q13.3dup_CHRNA7	35	774	0.902241
Leg_fat_percentage_right	374803	5	31.9473	30.28	0.817582	0.562691	0.0527803	-0.395712	0.501273	8p23.1_dup	18	781	0.90447
Leg_fat_percentage_right	374837	39	31.9473	31.7949	0.824593	0.193611	0.0181607	-0.142434	0.178755	2q21.1_del	12	784	0.908735
Leg_fat_percentage_right	374808	10	31.9473	34.95	0.894326	-0.229139	-0.0214932	-0.338628	0.295641	13q12dup_CRYL1	25	813	0.950427
Leg_fat_percentage_right	375151	353	31.9473	31.621	0.912597	0.0319281	0.00299485	-0.0504821	0.0564718	13q12del_CRYL1	24	822	0.959226
Leg_fat_percentage_right	374807	9	31.9473	30.3778	0.962871	0.0846448	0.00793967	-0.326352	0.342231	3q29_del	14	852	0.976433
Peak_expiratory_flow	347728	91	391.828	296.176	3.35221e-22	-111.359	-0.823536	-0.990113	-0.65696	16p11.2del	37	10	2.89631e-20
Peak_expiratory_flow	348353	716	391.828	370.985	1.06308e-07	-21.7908	-0.161151	-0.220569	-0.101733	16p13.11dup	44	35	2.6243e-06
Peak_expiratory_flow	347647	10	391.828	242.4	1.4305e-07	-182.34	-1.34847	-1.85079	-0.846138	22q11.2del	51	36	3.4332e-06
Peak_expiratory_flow	347841	204	391.828	353.667	3.29071e-07	-39.1905	-0.289828	-0.401078	-0.178578	16p12.1del	41	37	7.68426e-06
Peak_expiratory_flow	347776	139	391.828	363.043	6.99973e-05	-36.9702	-0.273408	-0.408173	-0.138644	NRXN1_del	5	80	0.000755971
Peak_expiratory_flow	347731	94	391.828	350.319	0.000141076	-43.0288	-0.318213	-0.482069	-0.154358	1q21.1_del	3	86	0.00141732
Peak_expiratory_flow	347650	13	391.828	303.846	0.000227286	-112.056	-0.82869	-1.26926	-0.388123	15q11q13del_BP3_BP4	29	94	0.00208909
Peak_expiratory_flow	347670	33	391.828	325.061	0.000388513	-67.6886	-0.500582	-0.777125	-0.224038	15q13.3del	32	104	0.00322765
Peak_expiratory_flow	347652	15	391.828	305.533	0.000696525	-95.954	-0.709614	-1.11977	-0.299461	PWS_dup	28	113	0.00532564
Peak_expiratory_flow	347750	113	391.828	366.115	0.00112182	-33.7439	-0.249548	-0.39967	-0.0994273	16p11.2distal_dup	40	122	0.00794467
Peak_expiratory_flow	347679	42	391.828	366.238	0.00556787	-46.8823	-0.346711	-0.591837	-0.101586	2q13_del	8	150	0.0320709
Peak_expiratory_flow	347739	102	391.828	366.745	0.00603805	-29.7978	-0.220365	-0.377667	-0.0630633	17p12dup_CMT1A	46	153	0.0340972
Peak_expiratory_flow	347700	63	391.828	364.698	0.0115495	-34.8751	-0.257914	-0.458062	-0.0577652	2q13_dup	9	171	0.0583552
Peak_expiratory_flow	347646	9	391.828	315.222	0.0174787	-86.8138	-0.642019	-1.17151	-0.112527	WBS_dup	16	192	0.0786541
Peak_expiratory_flow	347645	8	391.828	350.625	0.0190227	-90.8632	-0.671965	-1.23357	-0.110356	15q13.3del_CHRNA7	34	198	0.0830081
Peak_expiratory_flow	347749	112	391.828	359.589	0.0203161	-24.0319	-0.177724	-0.327838	-0.027611	16p13.11del	43	201	0.087329
Peak_expiratory_flow	349092	1455	391.828	391.278	0.0216342	-6.6187	-0.0489477	-0.090718	-0.00717731	15q11.2_del	26	205	0.0911802
Peak_expiratory_flow	347643	6	391.828	302	0.02627	-99.4204	-0.735249	-1.38373	-0.0867665	3q29_del	14	218	0.104116
Peak_expiratory_flow	347643	6	391.828	316.667	0.0289741	-97.7054	-0.722566	-1.37106	-0.0740763	17q12del	49	224	0.111757
Peak_expiratory_flow	347786	149	391.828	374.819	0.0312212	-19.3445	-0.143059	-0.273217	-0.0129022	1q21.1_dup	4	228	0.118312
Peak_expiratory_flow	347844	207	391.828	394.261	0.0366788	-15.9211	-0.117742	-0.228194	-0.00729027	15q13.3dup	33	244	0.129879
Peak_expiratory_flow	347871	234	391.828	387.812	0.0486319	-14.1639	-0.104747	-0.208865	-0.000629363	22q11.2dup	52	269	0.156201
Peak_expiratory_flow	347828	191	391.828	408.016	0.0496296	15.5726	0.115165	0.000186887	0.230143	13q12.12_dup	23	271	0.158229
Peak_expiratory_flow	347642	5	391.828	392	0.0623044	-91.3614	-0.67565	-1.38604	0.0347351	10q23_dup	21	293	0.183724
Peak_expiratory_flow	347642	5	391.828	297	0.0653364	-90.3243	-0.66798	-1.37837	0.0424098	22q11.2distal_del	53	296	0.190712
Peak_expiratory_flow	348004	367	391.828	387.948	0.0662211	-10.5132	-0.0777489	-0.160705	0.00520748	TAR_dup	2	298	0.191997
Peak_expiratory_flow	347687	50	391.828	362.28	0.132996	-23.2861	-0.172209	-0.396866	0.0524481	10q11.21q11.23_del	19	371	0.309728
Peak_expiratory_flow	350224	2587	391.828	388.766	0.139474	-3.19672	-0.0236409	-0.0549961	0.00771428	15q13.3dup_CHRNA7	35	375	0.321348
Peak_expiratory_flow	347679	42	391.828	393.762	0.198268	-21.7572	-0.160902	-0.406033	0.0842288	15q11q13dup_BP3_BP4	30	413	0.414778
Peak_expiratory_flow	347710	73	391.828	375.877	0.213845	-15.9472	-0.117935	-0.303887	0.0680157	13q12.12_del	22	428	0.431687
Peak_expiratory_flow	347675	38	391.828	374.474	0.239624	-20.9067	-0.154613	-0.412311	0.103086	2q21.1_del	12	446	0.464204
Peak_expiratory_flow	347642	5	391.828	406	0.25275	-56.0543	-0.414541	-1.12494	0.295862	3q29_dup	15	454	0.481005
Peak_expiratory_flow	347659	22	391.828	363.864	0.261311	-26.2464	-0.194101	-0.532775	0.144572	2q11.2_dup	7	459	0.491879
Peak_expiratory_flow	349370	1733	391.828	388.354	0.307013	-2.69873	-0.0199581	-0.0582514	0.0183353	15q11.2_dup	27	489	0.542452
Peak_expiratory_flow	349343	1706	391.828	396.803	0.322613	2.6344	0.0194823	-0.019123	0.0580876	2q13dup_NPHP1	11	496	0.561971
Peak_expiratory_flow	347642	5	391.828	327.2	0.352213	-45.5947	-0.337189	-1.04758	0.373199	Potocki_Lupski	47	512	0.59436
Peak_expiratory_flow	347670	33	391.828	402.424	0.353705	-17.6938	-0.130852	-0.407385	0.145681	10q11.21q11.23_dup	20	513	0.595713
Peak_expiratory_flow	347836	199	391.828	385.04	0.359876	-7.13311	-0.0527519	-0.165674	0.0601701	17p12del_HNPP	45	520	0.597947
Peak_expiratory_flow	349745	2108	391.828	388.663	0.369942	-2.14708	-0.0158784	-0.0505891	0.0188323	2q13del_NPHP1	10	531	0.601939
Peak_expiratory_flow	347690	53	391.828	394.321	0.381015	-13.1881	-0.0975304	-0.315738	0.120677	2q21.1_dup	13	537	0.61303
Peak_expiratory_flow	347703	66	391.828	381.606	0.414531	-11.0077	-0.0814057	-0.276948	0.114137	TAR_del	1	551	0.650009
Peak_expiratory_flow	347646	9	391.828	371.111	0.450501	-27.565	-0.203853	-0.733346	0.32564	15q11q13dup_BP3_BP5	31	569	0.684065
Peak_expiratory_flow	347720	83	391.828	424.157	0.452068	9.04678	0.0669042	-0.107477	0.241285	17q12dup	50	571	0.68404
Peak_expiratory_flow	347744	107	391.828	394.355	0.460373	-7.82238	-0.0578493	-0.211435	0.0957368	16p11.2dup	38	579	0.686981
Peak_expiratory_flow	347662	25	391.828	402.8	0.507697	-14.5196	-0.107377	-0.425081	0.210326	2q11.2_del	6	608	0.721464
Peak_expiratory_flow	347649	12	391.828	368	0.678612	-13.1086	-0.096943	-0.555495	0.361609	22q11.2distal_dup	54	702	0.835215
Peak_expiratory_flow	347973	336	391.828	394.89	0.699132	-2.31541	-0.0171233	-0.103958	0.0697115	13q12del_CRYL1	24	711	0.849578
Peak_expiratory_flow	347645	8	391.828	407.75	0.762285	11.7199	0.086673	-0.474933	0.648279	17q11.2del_NF1	48	753	0.874653
Peak_expiratory_flow	347684	47	391.828	398.766	0.836742	-3.29412	-0.0243612	-0.256072	0.20735	16p11.2distal_del	39	790	0.915121
Peak_expiratory_flow	347644	7	391.828	355.143	0.869705	-6.79437	-0.0502468	-0.650625	0.550131	15q24dup	36	803	0.935772
Peak_expiratory_flow	347641	4	391.828	394.5	0.886739	7.80448	0.0577169	-0.736511	0.851945	8p23.1_dup	18	809	0.947024
Peak_expiratory_flow	347657	20	391.828	390.25	0.889487	-3.4051	-0.0251819	-0.380376	0.330012	7q11.23dup_distal	17	812	0.946449
Peak_expiratory_flow	347810	173	391.828	389.225	0.911698	0.926929	0.00685497	-0.114297	0.128007	16p12.1dup	42	821	0.959448
Peak_expiratory_flow	347647	10	391.828	365	0.946543	2.3236	0.0171839	-0.485133	0.519501	13q12dup_CRYL1	25	843	0.970122
Pulse_rate	359571	208	69.2798	73.738	5.84946e-09	4.53123	0.401634	0.266405	0.536863	17p12del_HNPP	45	27	1.87183e-07
Pulse_rate	359572	209	69.2798	72.5909	2.02307e-05	3.30256	0.292728	0.158124	0.427333	15q13.3dup	33	66	0.000264838
Pulse_rate	359456	93	69.2798	73.9839	0.000270808	4.22943	0.374883	0.173125	0.576641	16p11.2del	37	96	0.00243727
Pulse_rate	359371	8	69.2798	83.125	0.000625792	13.5396	1.2001	0.51238	1.88783	3q29_del	14	110	0.00491531
Pulse_rate	359429	66	69.2798	73.3485	0.00267999	4.13825	0.366801	0.127343	0.606259	TAR_del	1	135	0.0171519
Pulse_rate	359371	8	69.2798	81	0.00330038	11.6319	1.03101	0.343285	1.71874	22q11.2del	51	143	0.0199408
Pulse_rate	359524	161	69.2798	71.8913	0.00669637	2.39338	0.212141	0.0588037	0.365479	1q21.1_dup	4	156	0.0370876
Pulse_rate	359458	95	69.2798	66.3158	0.0146528	-2.80433	-0.248567	-0.448161	-0.0489724	17q12dup	50	182	0.0695607
Pulse_rate	359369	6	69.2798	79.9167	0.0217244	10.4912	0.929902	0.135808	1.724	17q12del	49	206	0.0911159
Pulse_rate	359512	149	69.2798	71.1644	0.034728	1.93727	0.171714	0.0123251	0.331102	NRXN1_del	5	239	0.125544
Pulse_rate	359749	386	69.2798	70.3316	0.0445903	1.14684	0.101652	0.00245672	0.200847	TAR_dup	2	259	0.148749
Pulse_rate	359484	121	69.2798	71.4587	0.04579	2.03346	0.180239	0.00337199	0.357107	16p11.2dup	38	265	0.149293
Pulse_rate	359484	121	69.2798	71.4174	0.0463446	2.03666	0.180523	0.00292533	0.35812	16p11.2distal_dup	40	267	0.149969
Pulse_rate	359367	4	69.2798	78.625	0.0546242	10.7593	0.953668	-0.0189083	1.92624	3q29_dup	15	278	0.169767
Pulse_rate	359378	15	69.2798	75.1	0.0553191	5.54035	0.491079	-0.0111718	0.993329	PWS_dup	28	280	0.170699
Pulse_rate	359430	67	69.2798	71.8582	0.0556967	2.61764	0.232019	-0.00564543	0.469683	2q13_dup	9	281	0.171253
Pulse_rate	359706	343	69.2798	70.3265	0.0585063	1.14608	0.101585	-0.00365517	0.206825	13q12del_CRYL1	24	285	0.177366
Pulse_rate	360863	1500	69.2798	69.774	0.0765037	0.513638	0.0455272	-0.00484781	0.0959023	15q11.2_del	26	310	0.213223
Pulse_rate	359485	122	69.2798	71.1025	0.110305	1.61897	0.1435	-0.0326336	0.319634	16p13.11del	43	344	0.277045
Pulse_rate	361155	1792	69.2798	69.666	0.120171	0.412495	0.0365622	-0.00954965	0.082674	2q13dup_NPHP1	11	354	0.293299
Pulse_rate	359412	49	69.2798	66.8265	0.120887	-2.48116	-0.219922	-0.497821	0.0579768	2q13_del	8	355	0.294215
Pulse_rate	359372	9	69.2798	75.1111	0.151654	5.351	0.474295	-0.17409	1.12268	15q11q13dup_BP3_BP5	31	385	0.340334
Pulse_rate	359367	4	69.2798	78.25	0.152263	8.01444	0.710374	-0.262189	1.68294	Potocki_Lupski	47	386	0.340817
Pulse_rate	359476	113	69.2798	67.9248	0.154256	-1.50087	-0.133032	-0.316051	0.0499856	17p12dup_CMT1A	46	390	0.341736
Pulse_rate	360099	736	69.2798	68.8166	0.192572	-0.538327	-0.0477156	-0.119488	0.0240573	16p13.11dup	44	407	0.408802
Pulse_rate	359375	12	69.2798	73.75	0.206081	4.08688	0.362248	-0.19927	0.923766	22q11.2distal_dup	54	423	0.420932
Pulse_rate	359616	253	69.2798	70.3854	0.224038	0.857988	0.0760493	-0.0465418	0.19864	22q11.2dup	52	433	0.447041
Pulse_rate	359415	52	69.2798	67.3269	0.230294	-1.86275	-0.165108	-0.434868	0.104652	2q21.1_dup	13	440	0.452213
Pulse_rate	361554	2191	69.2798	69.0461	0.276263	-0.261295	-0.0231604	-0.0648535	0.0185327	2q13del_NPHP1	10	468	0.510024
Pulse_rate	359586	223	69.2798	70.2758	0.276541	0.816219	0.072347	-0.0579668	0.202661	16p12.1del	41	469	0.509449
Pulse_rate	359418	55	69.2798	68.1727	0.293935	-1.58461	-0.140455	-0.40275	0.12184	10q11.21q11.23_del	19	479	0.530188
Pulse_rate	359375	12	69.2798	66.375	0.323078	-3.19405	-0.28311	-0.844648	0.278428	WBS_dup	16	497	0.561649
Pulse_rate	359370	7	69.2798	74.0714	0.332189	4.10378	0.363745	-0.371447	1.09894	15q24dup	36	500	0.574022
Pulse_rate	359411	48	69.2798	67.6146	0.368219	-1.4543	-0.128904	-0.409682	0.151873	15q11q13dup_BP3_BP4	30	530	0.600267
Pulse_rate	359412	49	69.2798	68.0612	0.398003	-1.35201	-0.119838	-0.397737	0.158061	16p11.2distal_del	39	546	0.629807
Pulse_rate	359400	37	69.2798	71.2162	0.445816	1.40353	0.124404	-0.195408	0.444217	15q13.3del	32	566	0.68054
Pulse_rate	359543	180	69.2798	70	0.475805	0.596866	0.0529043	-0.0925105	0.198319	16p12.1dup	42	587	0.700333
Pulse_rate	359440	77	69.2798	68.3766	0.50359	-0.85354	-0.075655	-0.29735	0.14604	13q12.12_del	22	603	0.721562
Pulse_rate	361142	1779	69.2798	69.1866	0.504054	-0.17801	-0.0157782	-0.0620641	0.0305076	15q11.2_dup	27	604	0.721031
Pulse_rate	359386	23	69.2798	70.6304	0.558088	1.36739	0.121201	-0.284392	0.526793	2q11.2_dup	7	636	0.758157
Pulse_rate	362040	2677	69.2798	69.3999	0.577882	0.12096	0.0107215	-0.0270403	0.0484833	15q13.3dup_CHRNA7	35	650	0.768139
Pulse_rate	359377	14	69.2798	70.6786	0.590495	1.6103	0.142732	-0.377134	0.662598	15q11q13del_BP3_BP4	29	657	0.776541
Pulse_rate	359372	9	69.2798	70.9444	0.670695	1.58691	0.140659	-0.507717	0.789034	15q13.3del_CHRNA7	34	694	0.834986
Pulse_rate	359391	28	69.2798	70.3036	0.672511	0.894459	0.079282	-0.288327	0.446891	2q11.2_del	6	697	0.833644
Pulse_rate	359371	8	69.2798	70.75	0.766975	1.17306	0.103976	-0.583725	0.791677	13q12dup_CRYL1	25	755	0.877703
Pulse_rate	359570	207	69.2798	69.6111	0.768215	0.229425	0.0203354	-0.114905	0.155576	13q12.12_dup	23	757	0.8768
Pulse_rate	359400	37	69.2798	69.4865	0.800328	0.46559	0.0412684	-0.278531	0.361068	10q11.21q11.23_dup	20	768	0.900369
Pulse_rate	359400	37	69.2798	68.9054	0.831961	-0.390585	-0.0346202	-0.354404	0.285164	2q21.1_del	12	788	0.9122
Pulse_rate	359368	5	69.2798	69.7	0.899836	-0.630269	-0.055865	-0.925768	0.814038	22q11.2distal_del	53	815	0.953937
Pulse_rate	359463	100	69.2798	69.255	0.90256	-0.137102	-0.0121523	-0.206699	0.182394	1q21.1_del	3	817	0.954482
Pulse_rate	359370	7	69.2798	69.1429	0.918251	0.434356	0.0384999	-0.696695	0.773695	10q23_dup	21	828	0.958175
Pulse_rate	359385	22	69.2798	69.2727	0.967858	0.0961915	0.00852611	-0.406186	0.423239	7q11.23dup_distal	17	854	0.979191
Pulse_rate	359368	5	69.2798	69.1	0.978726	0.133522	0.011835	-0.858048	0.881718	8p23.1_dup	18	858	0.985571
Pulse_rate	359371	8	69.2798	68.9375	0.990822	-0.0455378	-0.00403633	-0.691742	0.683669	17q11.2del_NF1	48	862	0.993121
Trunk_fat_percentage	374690	96	31.1417	37.3271	1.36064e-19	6.62029	0.830027	0.650385	1.00967	16p11.2del	37	13	9.04302e-18
Trunk_fat_percentage	374827	233	31.1417	33.3519	6.53343e-06	2.1158	0.265271	0.149949	0.380594	16p12.1del	41	53	0.000106507
Trunk_fat_percentage	374647	53	31.1417	34.9038	1.23059e-05	4.30084	0.539223	0.297498	0.780947	16p11.2distal_del	39	62	0.000171489
Trunk_fat_percentage	374856	262	31.1417	32.6015	3.16153e-05	1.84545	0.231376	0.122405	0.340346	22q11.2dup	52	71	0.000384727
Trunk_fat_percentage	375356	762	31.1417	32.0705	0.00012613	0.99562	0.124827	0.0610136	0.18864	16p13.11dup	44	85	0.00128208
Trunk_fat_percentage	374758	164	31.1417	33.2427	0.000220947	2.06593	0.259018	0.121581	0.396455	1q21.1_dup	4	93	0.00205267
Trunk_fat_percentage	374720	126	31.1417	28.9905	0.00175067	-2.00491	-0.251368	-0.408792	-0.0939438	16p11.2distal_dup	40	128	0.011817
Trunk_fat_percentage	374783	189	31.1417	30.2095	0.014547	-1.27656	-0.16005	-0.28843	-0.0316707	16p12.1dup	42	181	0.0694396
Trunk_fat_percentage	374747	153	31.1417	32.119	0.0155064	1.40154	0.17572	0.033424	0.318016	NRXN1_del	5	186	0.0720299
Trunk_fat_percentage	374715	121	31.1417	29.176	0.017468	-1.54751	-0.194021	-0.35402	-0.0340212	16p11.2dup	38	191	0.0790174
Trunk_fat_percentage	374661	67	31.1417	32.9045	0.0245663	1.967	0.246614	0.0316143	0.461614	TAR_del	1	214	0.0991837
Trunk_fat_percentage	374802	208	31.1417	30.0601	0.0252685	-1.11118	-0.139315	-0.261361	-0.0172685	13q12.12_dup	23	217	0.100608
Trunk_fat_percentage	374642	48	31.1417	27.775	0.0305772	-2.23538	-0.280263	-0.534273	-0.0262537	15q11q13dup_BP3_BP4	30	227	0.116382
Trunk_fat_percentage	374699	105	31.1417	32.5038	0.0314016	1.50416	0.188586	0.016825	0.360347	17p12dup_CMT1A	46	230	0.117961
Trunk_fat_percentage	374602	8	31.1417	37.3	0.0372686	5.27324	0.661138	0.0389966	1.28328	15q24dup	36	246	0.130895
Trunk_fat_percentage	374644	50	31.1417	32.316	0.0460719	2.02031	0.253299	0.00441604	0.502181	2q13_del	8	266	0.149647
Trunk_fat_percentage	374601	7	31.1417	24.2286	0.0494895	-5.31694	-0.666617	-1.33174	-0.00149074	17q12del	49	270	0.158366
Trunk_fat_percentage	374623	29	31.1417	32.8552	0.0499545	2.60691	0.326845	6.592e-05	0.653624	2q11.2_del	6	272	0.158679
Trunk_fat_percentage	376480	1886	31.1417	31.5309	0.052845	0.320405	0.0401711	-0.000493217	0.0808354	15q11.2_dup	27	276	0.165428
Trunk_fat_percentage	374634	40	31.1417	31.74	0.0680045	2.06648	0.259087	-0.0191629	0.537337	10q11.21q11.23_dup	20	302	0.194556
Trunk_fat_percentage	374663	69	31.1417	29.2812	0.0857299	-1.48148	-0.185743	-0.3976	0.0261144	2q13_dup	9	314	0.235894
Trunk_fat_percentage	374815	221	31.1417	31.0294	0.0883638	0.821151	0.102953	-0.0154582	0.221364	15q13.3dup	33	319	0.23933
Trunk_fat_percentage	374599	5	31.1417	33.34	0.0920404	5.39543	0.676458	-0.11051	1.46343	3q29_dup	15	324	0.245441
Trunk_fat_percentage	374697	103	31.1417	30.0379	0.104804	-1.14465	-0.143512	-0.316927	0.0299027	1q21.1_del	3	337	0.268697
Trunk_fat_percentage	374603	9	31.1417	33.1222	0.116671	3.74502	0.469536	-0.117035	1.05611	22q11.2del	51	348	0.289666
Trunk_fat_percentage	374599	5	31.1417	36.52	0.156641	4.53621	0.568732	-0.218224	1.35569	Potocki_Lupski	47	392	0.345248
Trunk_fat_percentage	374630	36	31.1417	32.6028	0.158394	1.68355	0.211078	-0.0822264	0.504382	15q13.3del	32	395	0.346461
Trunk_fat_percentage	374991	397	31.1417	31.1383	0.202834	0.458524	0.0574879	-0.0309866	0.145962	TAR_dup	2	419	0.418254
Trunk_fat_percentage	374603	9	31.1417	33.8444	0.239815	2.80582	0.351783	-0.234786	0.938352	15q11q13dup_BP3_BP5	31	447	0.463536
Trunk_fat_percentage	374607	13	31.1417	32.5462	0.295708	2.07692	0.260396	-0.227674	0.748465	WBS_dup	16	480	0.532274
Trunk_fat_percentage	374603	9	31.1417	31.9333	0.35394	2.2127	0.27742	-0.309147	0.863986	15q13.3del_CHRNA7	34	514	0.59495
Trunk_fat_percentage	376422	1828	31.1417	30.8714	0.381264	-0.147195	-0.0184547	-0.0597655	0.0228561	2q13dup_NPHP1	11	538	0.61229
Trunk_fat_percentage	374606	12	31.1417	29.6917	0.397069	-1.75069	-0.219495	-0.727486	0.288497	22q11.2distal_dup	54	545	0.629482
Trunk_fat_percentage	374608	14	31.1417	31.8714	0.431699	1.50486	0.188674	-0.28163	0.658977	15q11q13del_BP3_BP4	29	557	0.669638
Trunk_fat_percentage	374648	54	31.1417	32.3148	0.43375	0.7629	0.0956494	-0.143839	0.335137	10q11.21q11.23_del	19	558	0.671612
Trunk_fat_percentage	374678	84	31.1417	31.8845	0.436629	0.607857	0.0762107	-0.115807	0.268228	13q12.12_del	22	562	0.671259
Trunk_fat_percentage	374947	353	31.1417	31.1405	0.447122	0.290312	0.0363982	-0.0574416	0.130238	13q12del_CRYL1	24	568	0.680129
Trunk_fat_percentage	374599	5	31.1417	32.88	0.469738	2.3151	0.290258	-0.496698	1.07721	8p23.1_dup	18	583	0.696146
Trunk_fat_percentage	374649	55	31.1417	31.0782	0.473404	0.692321	0.0868005	-0.15049	0.324091	2q21.1_dup	13	584	0.700378
Trunk_fat_percentage	374601	7	31.1417	30.7	0.475374	1.93187	0.242211	-0.422889	0.907311	10q23_dup	21	586	0.700892
Trunk_fat_percentage	374602	8	31.1417	33.1	0.486608	1.76139	0.220837	-0.401304	0.842977	17q11.2del_NF1	48	595	0.706604
Trunk_fat_percentage	374610	16	31.1417	31.8312	0.506149	1.19028	0.149232	-0.290704	0.589169	PWS_dup	28	605	0.722831
Trunk_fat_percentage	377391	2797	31.1417	31.0356	0.559725	-0.0793207	-0.00994492	-0.043364	0.0234742	15q13.3dup_CHRNA7	35	639	0.756812
Trunk_fat_percentage	374617	23	31.1417	31.9652	0.570573	0.846957	0.106188	-0.260741	0.473117	7q11.23dup_distal	17	644	0.76549
Trunk_fat_percentage	376890	2296	31.1417	31.1327	0.609617	-0.0765856	-0.00960201	-0.0464583	0.0272543	2q13del_NPHP1	10	666	0.790854
Trunk_fat_percentage	374693	99	31.1417	30.4697	0.624465	0.352375	0.0441794	-0.132704	0.221063	17q12dup	50	674	0.800502
Trunk_fat_percentage	374619	25	31.1417	30.38	0.65588	-0.638215	-0.0800169	-0.431962	0.271929	2q11.2_dup	7	689	0.822467
Trunk_fat_percentage	374633	39	31.1417	30.6897	0.704757	-0.43451	-0.0544771	-0.33627	0.227315	2q21.1_del	12	715	0.851623
Trunk_fat_percentage	374603	9	31.1417	30.0222	0.803706	-0.5933	-0.0743856	-0.66095	0.512178	3q29_del	14	770	0.90182
Trunk_fat_percentage	374604	10	31.1417	32.23	0.909083	-0.258598	-0.032422	-0.588888	0.524044	13q12dup_CRYL1	25	820	0.957863
Trunk_fat_percentage	374811	217	31.1417	31.1516	0.929916	0.0428652	0.00537427	-0.114391	0.125139	17p12del_HNPP	45	835	0.962213
Trunk_fat_percentage	374716	122	31.1417	31.6869	0.944834	0.0448702	0.00562565	-0.153722	0.164974	16p13.11del	43	842	0.969521
Trunk_fat_percentage	374598	4	31.1417	32.425	0.958481	0.186403	0.0233705	-0.856484	0.903225	22q11.2distal_del	53	848	0.976565
Trunk_fat_percentage	376136	1542	31.1417	30.8844	0.999308	-0.000158593	-1.98838e-05	-0.0449673	0.0449276	15q11.2_del	26	864	0.999308
Waist to Hip	380822	102	0.871866	0.958156	1.86099e-28	0.0725417	0.806019	0.663255	0.948783	16p11.2del	37	7	2.29699e-26
Waist to Hip	380733	13	0.871866	0.981877	3.93632e-08	0.100848	1.12054	0.720774	1.5203	WBS_dup	16	32	1.06281e-06
Waist to Hip	380774	54	0.871866	0.929855	3.97422e-07	0.0456683	0.507426	0.311275	0.703576	16p11.2distal_del	39	39	8.80442e-06
Waist to Hip	380986	266	0.871866	0.897437	2.95923e-06	0.0190111	0.211235	0.122651	0.299818	22q11.2dup	52	49	5.21791e-05
Waist to Hip	380877	157	0.871866	0.893983	0.000285595	0.0191679	0.212977	0.0979217	0.328032	NRXN1_del	5	97	0.00254385
Waist to Hip	381500	780	0.871866	0.88248	0.000323122	0.00853223	0.0948025	0.0431321	0.146473	16p13.11dup	44	101	0.00276413
Waist to Hip	380756	36	0.871866	0.926227	0.000769418	0.0371058	0.412287	0.172048	0.652526	15q13.3del	32	117	0.00568185
Waist to Hip	380888	168	0.871866	0.889443	0.00149272	0.0162215	0.180239	0.0690146	0.291464	1q21.1_dup	4	126	0.0102358
Waist to Hip	382289	1569	0.871866	0.881488	0.00223629	0.00512239	0.0569154	0.0204239	0.093407	15q11.2_del	26	131	0.0147493
Waist to Hip	380736	16	0.871866	0.895957	0.0100068	0.0426167	0.473519	0.113184	0.833853	PWS_dup	28	167	0.0517717
Waist to Hip	380955	235	0.871866	0.881619	0.0166931	0.010337	0.114855	0.0208002	0.20891	16p12.1del	41	190	0.0759097
Waist to Hip	380730	10	0.871866	0.935945	0.0208977	0.0483434	0.537149	0.0813623	0.992936	22q11.2del	51	202	0.0893844
Waist to Hip	380749	29	0.871866	0.914718	0.021165	0.0283303	0.314782	0.0471242	0.582439	2q11.2_del	6	204	0.0896399
Waist to Hip	380819	99	0.871866	0.905408	0.0251889	0.0148919	0.165465	0.020589	0.310342	17q12dup	50	216	0.100755
Waist to Hip	382630	1910	0.871866	0.874613	0.0295452	0.00330713	0.0367459	0.00365036	0.0698415	15q11.2_dup	27	225	0.113454
Waist to Hip	380729	9	0.871866	0.931795	0.0335873	0.04688	0.520889	0.0404543	1.00132	3q29_del	14	237	0.122445
Waist to Hip	381127	407	0.871866	0.883859	0.0452935	0.00657967	0.0731075	0.00153237	0.144683	TAR_dup	2	263	0.148797
Waist to Hip	380743	23	0.871866	0.894683	0.0457017	0.0275755	0.306394	0.00585453	0.606934	7q11.23dup_distal	17	264	0.149569
Waist to Hip	380734	14	0.871866	0.907282	0.0567947	0.0336945	0.374384	-0.0108235	0.759591	15q11q13del_BP3_BP4	29	283	0.173394
Waist to Hip	380789	69	0.871866	0.882811	0.0739681	0.0142384	0.158205	-0.0153305	0.33174	TAR_del	1	308	0.207495
Waist to Hip	380729	9	0.871866	0.906355	0.100053	0.0362821	0.403135	-0.0773037	0.883574	15q11q13dup_BP3_BP5	31	332	0.260379
Waist to Hip	380943	223	0.871866	0.898991	0.115382	0.00698115	0.0775683	-0.0189926	0.174129	15q13.3dup	33	346	0.288123
Waist to Hip	380730	10	0.871866	0.93583	0.118063	0.0327117	0.363463	-0.0923232	0.81925	15q13.3del_CHRNA7	34	351	0.290618
Waist to Hip	380727	7	0.871866	0.942878	0.135539	0.0373388	0.414875	-0.129901	0.959651	17q12del	49	372	0.3148
Waist to Hip	380725	5	0.871866	0.947239	0.136431	0.0440784	0.489759	-0.154815	1.13433	3q29_dup	15	373	0.316023
Waist to Hip	380932	212	0.871866	0.864494	0.200391	-0.00582191	-0.0646879	-0.163705	0.0343296	13q12.12_dup	23	417	0.415199
Waist to Hip	380727	7	0.871866	0.929038	0.205784	0.0316502	0.351669	-0.193093	0.896431	10q23_dup	21	422	0.421321
Waist to Hip	381080	360	0.871866	0.865826	0.261086	-0.00392759	-0.0436399	-0.119748	0.0324682	13q12del_CRYL1	24	457	0.493606
Waist to Hip	380729	9	0.871866	0.863729	0.264909	-0.0245949	-0.273277	-0.753706	0.207152	17q11.2del_NF1	48	462	0.495415
Waist to Hip	380725	5	0.871866	0.895394	0.329823	0.0288426	0.320473	-0.324098	0.965045	22q11.2distal_del	53	499	0.571077
Waist to Hip	383047	2327	0.871866	0.871908	0.340054	0.00131312	0.0145902	-0.015383	0.0445633	2q13del_NPHP1	10	507	0.5795
Waist to Hip	380771	51	0.871866	0.891945	0.345634	0.00874069	0.0971187	-0.104716	0.298954	2q13_del	8	509	0.586695
Waist to Hip	380725	5	0.871866	0.84487	0.411391	-0.0243133	-0.270148	-0.914716	0.374421	Potocki_Lupski	47	550	0.646258
Waist to Hip	380835	115	0.871866	0.878909	0.452789	0.00463435	0.0514928	-0.0829338	0.185919	17p12dup_CMT1A	46	572	0.683933
Waist to Hip	380760	40	0.871866	0.890635	0.460219	0.00772836	0.0858706	-0.142032	0.313773	10q11.21q11.23_dup	20	578	0.687939
Waist to Hip	380849	129	0.871866	0.875013	0.476684	-0.00414763	-0.0460848	-0.173008	0.0808383	16p11.2dup	38	589	0.699244
Waist to Hip	380725	5	0.871866	0.872442	0.483105	-0.0207575	-0.230639	-0.875204	0.413925	8p23.1_dup	18	593	0.703883
Waist to Hip	382584	1864	0.871866	0.874913	0.4931	0.00105456	0.0117173	-0.02179	0.0452246	2q13dup_NPHP1	11	596	0.71483
Waist to Hip	380804	84	0.871866	0.878972	0.49323	0.00494823	0.0549803	-0.102291	0.212252	13q12.12_del	22	597	0.71382
Waist to Hip	380759	39	0.871866	0.884637	0.497322	0.00719311	0.0799234	-0.150878	0.310725	2q21.1_del	12	601	0.714952
Waist to Hip	380770	50	0.871866	0.895049	0.510104	0.00616548	0.0685053	-0.13534	0.27235	15q11q13dup_BP3_BP4	30	614	0.7178
Waist to Hip	380912	192	0.871866	0.870886	0.528756	0.00301722	0.0335247	-0.0707878	0.137837	16p12.1dup	42	620	0.736847
Waist to Hip	383555	2835	0.871866	0.87012	0.539159	-0.00076662	-0.008518	-0.0357047	0.0186687	15q13.3dup_CHRNA7	35	624	0.746528
Waist to Hip	380791	71	0.871866	0.872064	0.570201	-0.00445974	-0.0495527	-0.220615	0.121509	2q13_dup	9	643	0.76618
Waist to Hip	380730	10	0.871866	0.867475	0.58452	0.011444	0.127156	-0.328628	0.58294	13q12dup_CRYL1	25	653	0.773392
Waist to Hip	380732	12	0.871866	0.875746	0.649062	-0.00869431	-0.0966035	-0.512674	0.319467	22q11.2distal_dup	54	686	0.817478
Waist to Hip	380846	126	0.871866	0.869825	0.690109	-0.00236055	-0.0262284	-0.155162	0.102705	16p11.2distal_dup	40	704	0.846953
Waist to Hip	380728	8	0.871866	0.850247	0.691069	0.00929896	0.103322	-0.406251	0.612895	15q24dup	36	705	0.846927
Waist to Hip	380746	26	0.871866	0.865363	0.723308	-0.00459548	-0.0510609	-0.333732	0.23161	2q11.2_dup	7	729	0.857253
Waist to Hip	380775	55	0.871866	0.889901	0.730074	0.0030793	0.0342145	-0.160144	0.228573	2q21.1_dup	13	736	0.857043
Waist to Hip	380776	56	0.871866	0.872347	0.733961	0.00300606	0.0334007	-0.15922	0.226021	10q11.21q11.23_del	19	740	0.85695
Waist to Hip	380826	106	0.871866	0.871597	0.808099	0.00156154	0.0173505	-0.122663	0.157363	1q21.1_del	3	773	0.903231
Waist to Hip	380939	219	0.871866	0.875292	0.822284	0.00100706	0.0111896	-0.0864519	0.108831	17p12del_HNPP	45	783	0.907348
Waist to Hip	380843	123	0.871866	0.86217	0.864386	0.00101941	0.0113267	-0.118655	0.141308	16p13.11del	43	801	0.932371
Waist_circumference	380902	102	90.3359	109.52	6.83505e-50	17.3739	1.28831	1.11831	1.45831	16p11.2del	37	2	2.95274e-47
Waist_circumference	381066	266	90.3359	95.9492	1.09838e-10	4.68345	0.347288	0.241805	0.45277	22q11.2dup	52	16	5.93123e-09
Waist_circumference	380854	54	90.3359	101.396	2.35214e-09	9.59634	0.711589	0.478033	0.945144	16p11.2distal_del	39	24	8.46771e-08
Waist_circumference	381580	780	90.3359	92.7283	7.46956e-07	2.095	0.155348	0.0938232	0.216874	16p13.11dup	44	41	1.57407e-05
Waist_circumference	381035	235	90.3359	94.0957	1.66178e-06	3.69194	0.273765	0.161765	0.385765	16p12.1del	41	46	3.12125e-05
Waist_circumference	380957	157	90.3359	95.0605	3.53053e-06	4.37143	0.324151	0.187149	0.461153	NRXN1_del	5	50	6.10075e-05
Waist_circumference	380829	29	90.3359	101.069	3.51171e-05	9.07285	0.672771	0.354075	0.991467	2q11.2_del	6	72	0.000421405
Waist_circumference	380805	5	90.3359	113.3	0.00017181	19.8415	1.47129	0.703796	2.23878	3q29_dup	15	91	0.00163125
Waist_circumference	380813	13	90.3359	102.692	0.000663068	11.1499	0.82679	0.3508	1.30278	WBS_dup	16	111	0.00516118
Waist_circumference	380851	51	90.3359	96.549	0.00309724	4.89127	0.362698	0.12237	0.603026	2q13_del	8	140	0.0191144
Waist_circumference	380836	36	90.3359	97.9722	0.00602288	5.40571	0.400845	0.114798	0.686891	15q13.3del	32	152	0.0342353
Waist_circumference	380871	71	90.3359	87.107	0.00752657	-3.74554	-0.27774	-0.48142	-0.0740591	2q13_dup	9	160	0.0406435
Waist_circumference	380968	168	90.3359	92.9732	0.00895829	2.3816	0.1766	0.0441688	0.309032	1q21.1_dup	4	164	0.0471949
Waist_circumference	380929	129	90.3359	88.6202	0.0127255	-2.59048	-0.192089	-0.343206	-0.0409725	16p11.2dup	38	176	0.0624707
Waist_circumference	382710	1910	90.3359	90.9909	0.0145086	0.662746	0.049144	0.00973992	0.0885481	15q11.2_dup	27	180	0.0696414
Waist_circumference	380926	126	90.3359	87.9817	0.0179289	-2.50042	-0.185411	-0.338932	-0.0318898	16p11.2distal_dup	40	195	0.0794389
Waist_circumference	381012	212	90.3359	88.2608	0.0183306	-1.91348	-0.141888	-0.259781	-0.0239951	13q12.12_dup	23	196	0.0808045
Waist_circumference	380810	10	90.3359	101.3	0.0198245	8.69937	0.645076	0.102368	1.18778	22q11.2del	51	200	0.085642
Waist_circumference	380816	16	90.3359	95.5	0.0209588	6.81567	0.505396	0.0763482	0.934444	PWS_dup	28	203	0.089204
Waist_circumference	380899	99	90.3359	94.7071	0.0438534	2.39226	0.177391	0.00488756	0.349895	17q12dup	50	257	0.147429
Waist_circumference	381208	408	90.3359	91.949	0.0861421	1.00504	0.0745261	-0.0105897	0.159642	TAR_dup	2	316	0.235528
Waist_circumference	380869	69	90.3359	92.4072	0.0899615	2.41059	0.17875	-0.0278686	0.385369	TAR_del	1	321	0.242139
Waist_circumference	380814	14	90.3359	95.5714	0.121869	4.88209	0.362017	-0.0966452	0.820679	15q11q13del_BP3_BP4	29	357	0.294945
Waist_circumference	380823	23	90.3359	93.713	0.124306	3.78428	0.280612	-0.0772321	0.638457	7q11.23dup_distal	17	358	0.3
Waist_circumference	380840	40	90.3359	94.3	0.130083	2.82656	0.209595	-0.0617778	0.480968	10q11.21q11.23_dup	20	365	0.307921
Waist_circumference	380808	8	90.3359	93.125	0.155155	5.93465	0.440067	-0.166673	1.04681	15q24dup	36	391	0.34285
Waist_circumference	380807	7	90.3359	99.1429	0.191878	5.82447	0.431896	-0.21674	1.08053	10q23_dup	21	406	0.408331
Waist_circumference	382369	1569	90.3359	91.2263	0.212595	0.372699	0.0276364	-0.0158196	0.0710925	15q11.2_del	26	427	0.430169
Waist_circumference	381023	223	90.3359	93.5991	0.230071	0.94942	0.0704015	-0.0445686	0.185372	15q13.3dup	33	439	0.452806
Waist_circumference	380805	5	90.3359	96.4	0.250163	6.07269	0.450303	-0.317186	1.21779	Potocki_Lupski	47	453	0.477132
Waist_circumference	380839	39	90.3359	93.2051	0.261148	2.12475	0.157555	-0.117258	0.432367	2q21.1_del	12	458	0.492647
Waist_circumference	383127	2327	90.3359	90.5027	0.263156	0.27487	0.0203822	-0.015319	0.0560835	2q13del_NPHP1	10	460	0.494276
Waist_circumference	380810	10	90.3359	98.1	0.2832	4.00731	0.29715	-0.24555	0.839851	15q13.3del_CHRNA7	34	470	0.520606
Waist_circumference	380809	9	90.3359	94.6	0.298756	4.08998	0.30328	-0.268768	0.875329	15q11q13dup_BP3_BP5	31	482	0.53553
Waist_circumference	380850	50	90.3359	90.622	0.365418	-1.51152	-0.112083	-0.354796	0.130631	15q11q13dup_BP3_BP4	30	527	0.599091
Waist_circumference	380807	7	90.3359	90.1429	0.386058	-3.86862	-0.286866	-0.935522	0.361789	17q12del	49	540	0.617692
Waist_circumference	380906	106	90.3359	89.4491	0.509936	-0.755866	-0.056049	-0.222763	0.110665	1q21.1_del	3	613	0.718735
Waist_circumference	380992	192	90.3359	89.5427	0.510865	-0.561904	-0.0416663	-0.165872	0.0825398	16p12.1dup	42	615	0.717704
Waist_circumference	380812	12	90.3359	90	0.548823	-2.04361	-0.151538	-0.646945	0.343869	22q11.2distal_dup	54	630	0.752672
Waist_circumference	380884	84	90.3359	91.325	0.556741	0.75723	0.0561502	-0.131112	0.243413	13q12.12_del	22	633	0.759912
Waist_circumference	381161	361	90.3359	90.5512	0.556892	0.3658	0.0271248	-0.0633719	0.117622	13q12del_CRYL1	24	634	0.758919
Waist_circumference	380826	26	90.3359	88.7962	0.559584	-1.35119	-0.100194	-0.436765	0.236378	2q11.2_dup	7	638	0.757806
Waist_circumference	380810	10	90.3359	86.5	0.567884	-2.13279	-0.158151	-0.700842	0.384541	13q12dup_CRYL1	25	642	0.764255
Waist_circumference	380809	9	90.3359	89.7778	0.596188	-2.08565	-0.154656	-0.726696	0.417385	17q11.2del_NF1	48	661	0.779283
Waist_circumference	380809	9	90.3359	93.8889	0.627358	1.91076	0.141687	-0.430364	0.713738	3q29_del	14	678	0.799465
Waist_circumference	380805	5	90.3359	95.2	0.652999	2.37422	0.176053	-0.591423	0.943529	8p23.1_dup	18	688	0.820045
Waist_circumference	383636	2836	90.3359	90.335	0.656684	0.099012	0.00734195	-0.0250316	0.0397155	15q13.3dup_CHRNA7	35	690	0.822282
Waist_circumference	380915	115	90.3359	91.2496	0.673923	0.463402	0.0343622	-0.125698	0.194422	17p12dup_CMT1A	46	698	0.834196
Waist_circumference	382664	1864	90.3359	90.6452	0.711731	0.101438	0.00752182	-0.0323731	0.0474168	2q13dup_NPHP1	11	724	0.849358
Waist_circumference	380805	5	90.3359	92	0.754231	1.65323	0.12259	-0.644893	0.890074	22q11.2distal_del	53	748	0.871198
Waist_circumference	380856	56	90.3359	90.8036	0.778834	0.443174	0.0328623	-0.196482	0.262206	10q11.21q11.23_del	19	760	0.885411
Waist_circumference	381019	219	90.3359	90.4046	0.855941	-0.145224	-0.0107687	-0.127028	0.105491	17p12del_HNPP	45	800	0.924417
Waist_circumference	380923	123	90.3359	89.126	0.940962	-0.0788663	-0.0058481	-0.160615	0.148919	16p13.11del	43	838	0.970157
Waist_circumference	380855	55	90.3359	91.9818	0.980006	-0.0399045	-0.002959	-0.234378	0.22846	2q21.1_dup	13	859	0.985711
weight	380477	102	78.2562	93.201	7.61148e-20	12.6907	0.798562	0.626927	0.970197	16p11.2del	37	12	5.48026e-18
weight	380429	54	78.2562	90.5389	4.64171e-08	10.4478	0.657425	0.42163	0.893219	16p11.2distal_del	39	33	1.21528e-06
weight	380404	29	78.2562	92.5586	4.29602e-06	11.992	0.754592	0.432837	1.07635	2q11.2_del	6	51	7.27797e-05
weight	380380	5	78.2562	111.26	7.89619e-06	28.0711	1.76637	0.991527	2.5412	3q29_dup	15	56	0.000121827
weight	380501	126	78.2562	73.4452	4.55397e-05	-5.1243	-0.322445	-0.477439	-0.167451	16p11.2distal_dup	40	73	0.00053899
weight	380446	71	78.2562	73.1099	0.000346398	-5.96553	-0.375379	-0.58101	-0.169748	2q13_dup	9	103	0.0029057
weight	380641	266	78.2562	82.5135	0.000467126	3.02131	0.190115	0.0836211	0.296609	22q11.2dup	52	107	0.00377193
weight	380480	105	78.2562	73.5029	0.000477208	-4.78985	-0.3014	-0.470506	-0.132294	1q21.1_del	3	109	0.00378264
weight	380531	156	78.2562	82.7712	0.000731157	3.80021	0.239127	0.100368	0.377887	NRXN1_del	5	114	0.0055414
weight	381155	780	78.2562	80.1945	0.00155908	1.59313	0.100247	0.038138	0.162356	16p13.11dup	44	127	0.0106066
weight	380426	51	78.2562	86.3373	0.0022165	6.01925	0.37876	0.136128	0.621391	2q13_del	8	130	0.0147312
weight	380543	168	78.2562	81.8881	0.00229562	3.30542	0.207993	0.0742938	0.341692	1q21.1_dup	4	132	0.0150258
weight	380586	211	78.2562	75.4607	0.00436391	-2.75749	-0.173514	-0.292816	-0.0542126	13q12.12_dup	23	147	0.0256491
weight	380610	235	78.2562	80.84	0.00694614	2.47496	0.155736	0.0426615	0.268811	16p12.1del	41	158	0.0379839
weight	380411	36	78.2562	86.1611	0.0133703	5.79254	0.364494	0.0757053	0.653283	15q13.3del	32	179	0.0645357
weight	380504	129	78.2562	76.6442	0.0296255	-2.6906	-0.169305	-0.321867	-0.0167437	16p11.2dup	38	226	0.113258
weight	380487	112	78.2562	75.9554	0.0327887	-2.83406	-0.178333	-0.34207	-0.014595	17p12dup_CMT1A	46	235	0.120551
weight	381941	1566	78.2562	78.1332	0.0364507	-0.744804	-0.0468666	-0.090778	-0.00295527	15q11.2_del	26	243	0.129602
weight	382285	1910	78.2562	78.8707	0.0485131	0.636389	0.0400446	0.000261615	0.0798276	15q11.2_dup	27	268	0.1564
weight	380382	7	78.2562	72.9714	0.0872084	-9.08154	-0.571453	-1.22632	0.0834131	17q12del	49	317	0.237691
weight	380425	50	78.2562	77.558	0.0995431	-3.27249	-0.20592	-0.450958	0.0391177	15q11q13dup_BP3_BP4	30	331	0.259835
weight	380385	10	78.2562	69.14	0.127281	-6.77433	-0.426273	-0.974158	0.121612	13q12dup_CRYL1	25	359	0.306325
weight	380389	14	78.2562	84.8929	0.128627	5.70529	0.359004	-0.104054	0.822062	15q11q13del_BP3_BP4	29	364	0.305314
weight	380734	359	78.2562	79.5763	0.132553	1.1174	0.070312	-0.0213094	0.161933	13q12del_CRYL1	24	369	0.310368
weight	380414	39	78.2562	82.2308	0.138599	3.33176	0.20965	-0.0677961	0.487097	2q21.1_del	12	374	0.320186
weight	380401	26	78.2562	74.3269	0.142572	-4.03984	-0.254206	-0.594	0.0855883	2q11.2_dup	7	377	0.326743
weight	380383	8	78.2562	83.0125	0.147878	7.18728	0.452258	-0.160296	1.06481	15q24dup	36	381	0.335345
weight	380380	5	78.2562	69.68	0.149335	-9.05878	-0.570021	-1.34485	0.204811	22q11.2distal_del	53	382	0.337762
weight	380594	219	78.2562	77.1283	0.158349	-1.3425	-0.0844763	-0.201848	0.0328955	17p12del_HNPP	45	394	0.347242
weight	380384	9	78.2562	73.4778	0.161359	-6.55837	-0.412683	-0.990215	0.164849	3q29_del	14	397	0.351169
weight	380380	5	78.2562	88.78	0.178535	8.45178	0.531826	-0.243001	1.30665	8p23.1_dup	18	401	0.384674
weight	380388	13	78.2562	84.8077	0.200653	4.98623	0.313757	-0.166789	0.794303	WBS_dup	16	418	0.414746
weight	380598	223	78.2562	79.9251	0.286367	-1.00331	-0.063133	-0.179196	0.0529304	15q13.3dup	33	471	0.525309
weight	380567	192	78.2562	77.0141	0.305375	-1.04216	-0.0655774	-0.190975	0.05982	16p12.1dup	42	488	0.540664
weight	380783	408	78.2562	79.7324	0.311561	0.705085	0.0443673	-0.0415639	0.130298	TAR_dup	2	493	0.546022
weight	380431	56	78.2562	79.6518	0.368186	1.68943	0.106307	-0.125233	0.337847	10q11.21q11.23_del	19	529	0.601348
weight	380385	10	78.2562	85.71	0.379194	3.90675	0.245831	-0.302075	0.793737	22q11.2del	51	535	0.61238
weight	380443	68	78.2562	79.6294	0.411097	1.40041	0.0881205	-0.122002	0.298243	TAR_del	1	549	0.646973
weight	382696	2321	78.2562	78.3886	0.415576	0.238253	0.014992	-0.0211006	0.0510846	2q13del_NPHP1	10	552	0.650467
weight	380380	5	78.2562	82.36	0.461377	4.62773	0.291198	-0.483649	1.06605	Potocki_Lupski	47	582	0.684931
weight	380474	99	78.2562	81.5929	0.483155	0.990252	0.0623113	-0.111849	0.236472	17q12dup	50	594	0.702771
weight	380387	12	78.2562	76.6667	0.521908	-2.59709	-0.163422	-0.663572	0.336729	22q11.2distal_dup	54	617	0.730841
weight	380385	10	78.2562	85.26	0.574877	2.49175	0.156793	-0.391106	0.704691	15q13.3del_CHRNA7	34	647	0.767687
weight	383207	2832	78.2562	78.3309	0.584543	0.145001	0.00912417	-0.0235831	0.0418314	15q13.3dup_CHRNA7	35	654	0.772241
weight	380398	23	78.2562	79.5391	0.593008	1.56567	0.0985192	-0.262754	0.459792	7q11.23dup_distal	17	658	0.778661
weight	380415	40	78.2562	81.6425	0.593602	1.18542	0.074592	-0.199379	0.348563	10q11.21q11.23_dup	20	659	0.778258
weight	380430	55	78.2562	79.2927	0.612903	-0.958428	-0.0603088	-0.293942	0.173325	2q21.1_dup	13	668	0.792737
weight	380391	16	78.2562	79.5875	0.637564	1.65461	0.104116	-0.32904	0.537271	PWS_dup	28	681	0.808891
weight	380384	9	78.2562	80.9	0.692086	1.85449	0.116693	-0.460831	0.694218	15q11q13dup_BP3_BP5	31	706	0.846973
weight	382235	1860	78.2562	78.5691	0.705513	0.123539	0.00777365	-0.0325452	0.0480925	2q13dup_NPHP1	11	717	0.850158
weight	380382	7	78.2562	84.4857	0.730294	1.83043	0.11518	-0.539665	0.770024	10q23_dup	21	737	0.856138
weight	380498	123	78.2562	77.2366	0.853917	0.233273	0.0146786	-0.141573	0.17093	16p13.11del	43	797	0.925702
weight	380459	84	78.2562	78.525	0.85516	0.279822	0.0176077	-0.17145	0.206666	13q12.12_del	22	799	0.924728
weight	380384	9	78.2562	78.4667	0.912973	-0.511766	-0.0322027	-0.60972	0.545314	17q11.2del_NF1	48	823	0.958456

## Sheet: FDR = 0.1 significant
Phenotype	N_included	N_with_CNV	Mean_controls	Mean_CNV_carriers	p	B	Z	Z_lower	Z_upper	CNV
Arm_fat_percentage_right	374841	96	29.3742	38.4031	3.50072e-37	9.61607	0.951992	0.805561	1.09842	16p11.2del
Arm_fat_percentage_right	374978	233	29.3742	32.5073	2.03145e-09	2.90439	0.287535	0.193537	0.381533	16p12.1del
Arm_fat_percentage_right	374798	53	29.3742	34.1698	1.44162e-08	5.75554	0.569799	0.372783	0.766815	16p11.2distal_del
Arm_fat_percentage_right	375507	762	29.3742	30.6041	7.74352e-07	1.32467	0.131142	0.0791301	0.183154	16p13.11dup
Arm_fat_percentage_right	375007	262	29.3742	31.079	1.1902e-06	2.22337	0.220114	0.131297	0.308931	22q11.2dup
Arm_fat_percentage_right	374898	153	29.3742	30.9902	0.000145159	2.2709	0.224819	0.108839	0.340799	NRXN1_del
Arm_fat_percentage_right	374795	50	29.3742	31.448	0.00115341	3.39773	0.336375	0.13353	0.539221	2q13_del
Arm_fat_percentage_right	374753	8	29.3742	39.8625	0.00315072	7.71599	0.763884	0.25682	1.27095	15q24dup
Arm_fat_percentage_right	374909	164	29.3742	31.0963	0.00592269	1.58876	0.157287	0.0452698	0.269305	1q21.1_dup
Arm_fat_percentage_right	374793	48	29.3742	24.4958	0.00677912	-2.88869	-0.285981	-0.493002	-0.0789603	15q11q13dup_BP3_BP4
Arm_fat_percentage_right	374774	29	29.3742	31.4345	0.00903639	3.58346	0.354763	0.088426	0.6211	2q11.2_del
Arm_fat_percentage_right	374934	189	29.3742	28.6757	0.0101809	-1.3856	-0.137175	-0.241803	-0.0325461	16p12.1dup
Arm_fat_percentage_right	374953	208	29.3742	28.2111	0.0118889	-1.2895	-0.12766	-0.22713	-0.0281907	13q12.12_dup
Arm_fat_percentage_right	374966	221	29.3742	28.7294	0.0126369	1.24036	0.122796	0.0262883	0.219303	15q13.3_dup
Arm_fat_percentage_right	374750	5	29.3742	32.28	0.012991	8.21107	0.812897	0.171499	1.45429	3q29_dup
Arm_fat_percentage_right	374750	5	29.3742	38.74	0.014705	8.06411	0.798348	0.156952	1.43974	Potocki_Lupski
Arm_fat_percentage_right	376288	1543	29.3742	29.3415	0.0154729	0.456902	0.0452334	0.00861581	0.0818509	15q11.2_del
Birthweight	217336	786	3.32323	3.23116	6.81339e-05	-0.0939041	-0.140796	-0.210083	-0.0715093	15q11.2_del
Birthweight	217000	450	3.32323	3.21427	0.000663197	-0.105901	-0.158784	-0.250197	-0.0673697	16p13.11dup
Birthweight	216659	109	3.32323	3.17927	0.00803163	-0.167411	-0.251009	-0.436605	-0.0654139	15q13.3_dup
Birthweight	216570	20	3.32323	2.971	0.00946147	-0.382498	-0.573504	-1.00667	-0.140335	10q11.21q11.23_dup
BMI	380340	102	27.4079	35.2653	8.63604e-57	7.40444	1.55509	1.36319	1.74698	16p11.2del
BMI	380292	54	27.4079	31.3775	5.5366e-09	3.73362	0.784138	0.520536	1.04774	16p11.2distal_del
BMI	380504	266	27.4079	29.2815	8.20593e-09	1.66723	0.350152	0.231094	0.46921	22q11.2dup
BMI	380473	235	27.4079	29.2076	1.56976e-08	1.73636	0.364672	0.238256	0.491089	16p12.1del
BMI	381017	779	27.4079	28.2086	1.14069e-05	0.740758	0.155575	0.0860958	0.225053	16p13.11dup
BMI	380243	5	27.4079	36.2234	2.82333e-05	8.8116	1.85062	0.984397	2.71684	3q29_dup
BMI	380367	129	27.4079	25.8834	5.54858e-05	-1.67029	-0.350795	-0.521347	-0.180242	16p11.2dup
BMI	380393	155	27.4079	28.9498	5.98243e-05	1.51736	0.318677	0.163055	0.474298	NRXN1_del
BMI	380267	29	27.4079	31.1438	6.60298e-05	3.48679	0.732298	0.372597	1.092	2q11.2_del
BMI	380289	51	27.4079	30.0679	0.000166816	2.48073	0.521005	0.249757	0.792253	2q13_del
BMI	382146	1908	27.4079	27.7313	0.00785229	0.287417	0.0603634	0.0158587	0.104868	15q11.2_dup
BMI	380364	126	27.4079	26.3814	0.0100338	-1.08376	-0.227613	-0.400883	-0.0543433	16p11.2distal_dup
BMI	380309	71	27.4079	26.0575	0.012117	-1.40104	-0.294247	-0.524129	-0.0643643	2q13_dup
BMI	380246	8	27.4079	31.2343	0.0178842	3.93944	0.827363	0.14257	1.51216	15q24dup
BMI	381804	1566	27.4079	27.725	0.0229385	0.271282	0.0569748	0.00787821	0.106071	15q11.2_del
BMI	380252	14	27.4079	30.2224	0.0238164	2.84228	0.596938	0.0792689	1.11461	15q11q13del_BP3_BP4
BP_diastolic	356440	223	82.199	86.4664	9.68745e-10	4.30378	0.403732	0.274321	0.533143	16p12.1del
BP_diastolic	356328	111	82.199	78.2523	7.41853e-05	-3.95236	-0.370765	-0.554156	-0.187374	17p12dup_CMT1A
BP_diastolic	356225	8	82.199	96.25	0.000159115	14.0284	1.31599	0.632993	1.99898	3q29_del
BP_diastolic	356424	207	82.199	84.4203	0.00305739	2.16897	0.203468	0.0688295	0.338107	17p12del_HNPP
BP_diastolic	356239	22	82.199	88.5	0.00624252	6.12643	0.574712	0.162827	0.986597	7q11.23dup_distal
BP_diastolic	356422	205	82.199	84.478	0.0121611	1.8407	0.172674	0.037702	0.307645	15q13.3_dup
BP_diastolic	356948	731	82.199	83.1149	0.0162448	0.934984	0.0877096	0.0161822	0.159237	16p13.11dup
BP_systolic	356431	223	140.048	147.179	8.83297e-10	7.56015	0.384486	0.26154	0.507432	16p12.1del
BP_systolic	356413	205	140.048	145.38	2.4918e-05	5.42321	0.275808	0.147576	0.40404	15q13.3_dup
BP_systolic	356216	8	140.048	161.875	0.000451008	22.8381	1.16148	0.512603	1.81035	3q29_del
BP_systolic	356230	22	140.048	151	0.00619596	10.7454	0.54648	0.155181	0.937779	7q11.23dup_distal
BP_systolic	357696	1488	140.048	141.159	0.017883	1.13359	0.0576508	0.00993482	0.105367	15q11.2_del
BP_systolic	356328	120	140.048	135.958	0.0220279	-3.84953	-0.195775	-0.363343	-0.0282076	16p11.2dup
BP_systolic	356939	731	140.048	141.264	0.0231069	1.54843	0.0787483	0.0108055	0.146691	16p13.11dup
Hand_grip_strength_right	380037	112	31.9083	21.7411	4.36837e-49	-10.4418	-0.926267	-1.04953	-0.803005	17p12dup_CMT1A
Hand_grip_strength_right	380028	103	31.9083	27.3495	2.27835e-17	-6.26911	-0.556117	-0.684666	-0.427569	16p11.2del
Hand_grip_strength_right	380190	265	31.9083	30.0151	4.90872e-10	-2.87375	-0.254923	-0.335223	-0.174623	22q11.2dup
Hand_grip_strength_right	380051	126	31.9083	28.1508	1.78064e-09	-4.03767	-0.358172	-0.474846	-0.241498	16p11.2distal_dup
Hand_grip_strength_right	380030	105	31.9083	28.4476	1.50801e-06	-3.52187	-0.312416	-0.439712	-0.18512	1q21.1_del
Hand_grip_strength_right	380082	157	31.9083	29.8854	1.78319e-06	-2.86043	-0.253742	-0.357858	-0.149626	NRXN1_del
Hand_grip_strength_right	380056	131	31.9083	29.687	2.33209e-06	-3.09598	-0.274637	-0.388622	-0.160652	16p11.2dup
Hand_grip_strength_right	379934	9	31.9083	22	8.92164e-06	-11.1066	-0.985236	-1.41997	-0.5505	3q29_del
Hand_grip_strength_right	380156	231	31.9083	29.632	1.1757e-05	-2.16344	-0.191913	-0.277749	-0.106077	16p12.1del
Hand_grip_strength_right	379935	10	31.9083	24.7	1.2438e-05	-10.3659	-0.919532	-1.33196	-0.507102	22q11.2del
Hand_grip_strength_right	380142	217	31.9083	30.2304	0.000309636	-1.84153	-0.163358	-0.25212	-0.0745962	17p12del_HNPP
Hand_grip_strength_right	381833	1908	31.9083	31.1473	0.000333108	-0.618537	-0.0548689	-0.0848402	-0.0248975	15q11.2_dup
Hand_grip_strength_right	379938	13	31.9083	26	0.000477051	-7.26813	-0.644738	-1.00647	-0.283004	WBS_dup
Hand_grip_strength_right	380047	122	31.9083	28.4098	0.000979939	-2.23893	-0.19861	-0.316704	-0.0805156	16p13.11del
Hand_grip_strength_right	379941	16	31.9083	26.125	0.00136256	-6.00587	-0.532766	-0.858826	-0.206707	PWS_dup
Hand_grip_strength_right	380147	222	31.9083	32.7928	0.00183204	-1.56944	-0.139221	-0.226785	-0.0516569	15q13.3_dup
Hand_grip_strength_right	379976	51	31.9083	31.0392	0.00271804	-3.14923	-0.27936	-0.461996	-0.0967245	2q13_del
Hand_grip_strength_right	379930	5	31.9083	20.4	0.00354991	-9.78098	-0.867647	-1.4509	-0.284392	Potocki_Lupski
Hand_grip_strength_right	381786	1861	31.9083	31.5852	0.00394865	-0.503122	-0.0446307	-0.0749801	-0.0142813	2q13dup_NPHP1
Hand_grip_strength_right	379932	7	31.9083	27.2857	0.00458545	-8.03762	-0.712997	-1.20596	-0.220038	17q12del
Hand_grip_strength_right	379948	23	31.9083	28.1739	0.0223409	-3.57333	-0.316982	-0.588929	-0.045034	7q11.23dup_distal
Hand_grip_strength_right	379980	55	31.9083	31.5273	0.022465	-2.30877	-0.204806	-0.380677	-0.0289347	2q21.1_dup
Heel_bone_mineral_density	220416	927	0.541571	0.563206	7.27704e-06	0.0195201	0.143404	0.080743	0.206064	15q11.2_del
Heel_bone_mineral_density	219531	42	0.541571	0.636833	2.82981e-05	0.0854281	0.627594	0.333801	0.921387	16p11.2del
Heel_bone_mineral_density	219957	468	0.541571	0.565365	6.1423e-05	0.0245222	0.180151	0.0920408	0.268262	16p13.11dup
Heel_bone_mineral_density	219556	67	0.541571	0.479179	0.000109332	-0.0624882	-0.459067	-0.691625	-0.22651	16p11.2dup
Heel_bone_mineral_density	219717	228	0.541571	0.509724	0.000147292	-0.0333149	-0.244747	-0.371127	-0.118367	TAR_dup
Heel_bone_mineral_density	219509	20	0.541571	0.6516	0.000319193	0.10641	0.781738	0.356045	1.20743	2q11.2_del
Heel_bone_mineral_density	219585	96	0.541571	0.502167	0.000739312	-0.045539	-0.334551	-0.528856	-0.140245	NRXN1_del
Heel_bone_mineral_density	219496	7	0.541571	0.409714	0.0047096	-0.141212	-1.03741	-1.75683	-0.317988	22q11.2del
Heel_bone_mineral_density	219496	7	0.541571	0.657571	0.0133487	0.123629	0.908233	0.18881	1.62766	WBS_dup
Heel_bone_mineral_density	219566	77	0.541571	0.506442	0.0153423	-0.0365248	-0.268328	-0.48527	-0.0513865	16p11.2distal_dup
Heel_bone_mineral_density	219551	62	0.541571	0.500984	0.0161115	-0.0404047	-0.296832	-0.538595	-0.0550681	1q21.1_del
Heel_bone_mineral_density	219550	61	0.541571	0.503918	0.0232744	-0.0384091	-0.282171	-0.525919	-0.0384225	17p12dup_CMT1A
Height	380723	103	168.731	162.999	2.05665e-28	-6.86216	-0.742015	-0.87355	-0.610481	16p11.2del
Height	380725	105	168.731	162.71	2.74657e-22	-5.9677	-0.645296	-0.775547	-0.515045	1q21.1_del
Height	382189	1569	168.731	167.768	5.34392e-21	-1.49908	-0.162098	-0.195887	-0.128309	15q11.2_del
Height	380732	112	168.731	165.298	2.13595e-10	-3.77968	-0.408702	-0.534822	-0.282582	17p12dup_CMT1A
Height	380855	235	168.731	166.445	5.91812e-08	-2.22767	-0.240881	-0.327966	-0.153796	16p12.1del
Height	380788	168	168.731	170.921	7.00689e-06	2.18351	0.236107	0.133123	0.33909	1q21.1_dup
Height	380749	129	168.731	171.916	9.28793e-06	2.45826	0.265815	0.148295	0.383335	16p11.2dup
Height	380746	126	168.731	166.43	1.15705e-05	-2.4704	-0.267128	-0.386511	-0.147746	16p11.2distal_dup
Height	380886	266	168.731	167.799	1.74161e-05	-1.66226	-0.179743	-0.261752	-0.0977337	22q11.2dup
Height	380629	9	168.731	161.078	3.15193e-05	-8.73632	-0.944672	-1.38951	-0.499835	3q29_del
Height	380843	223	168.731	169.015	5.57985e-05	-1.69984	-0.183807	-0.273201	-0.0944125	15q13.3_dup
Height	380980	360	168.731	170.227	0.000760708	1.11939	0.121041	0.0505763	0.191506	13q12del_CRYL1
Height	380625	5	168.731	158.4	0.00107133	-9.21182	-0.996088	-1.59292	-0.39926	Potocki_Lupski
Height	380691	71	168.731	167.217	0.00273636	-2.23904	-0.242111	-0.400502	-0.0837191	2q13_dup
Height	380630	10	168.731	165.94	0.00748386	-5.32562	-0.575867	-0.997879	-0.153856	22q11.2del
Height	380832	212	168.731	167.675	0.0159702	-1.04237	-0.112713	-0.204393	-0.0210326	13q12.12_dup
Hip_circumference	380858	102	103.41	114.598	9.74955e-33	10.7639	1.17532	0.98202	1.36862	16p11.2del
Hip_circumference	381022	266	103.41	106.803	2.7615e-08	3.11371	0.339988	0.220053	0.459923	22q11.2dup
Hip_circumference	380991	235	103.41	106.58	3.65642e-07	3.02645	0.330459	0.203115	0.457804	16p12.1del
Hip_circumference	380810	54	103.41	109.304	4.64704e-06	5.68311	0.620542	0.354998	0.886086	16p11.2distal_del
Hip_circumference	381538	782	103.41	104.914	1.53164e-05	1.41137	0.154108	0.0842571	0.223959	16p13.11dup
Hip_circumference	380785	29	103.41	110.276	7.66364e-05	6.6956	0.731096	0.368764	1.09343	2q11.2_del
Hip_circumference	380761	5	103.41	118.5	0.000186268	15.2367	1.66371	0.79113	2.53628	3q29_dup
Hip_circumference	380913	157	103.41	106.139	0.000234297	2.6776	0.292369	0.136606	0.448132	NRXN1_del
Hip_circumference	380807	51	103.41	108.196	0.000290821	4.62618	0.505135	0.231896	0.778374	2q13_del
Hip_circumference	380827	71	103.41	99.6437	0.000439488	-3.80357	-0.415313	-0.64688	-0.183747	2q13_dup
Hip_circumference	380882	126	103.41	100.935	0.00142456	-2.60144	-0.284053	-0.458596	-0.109509	16p11.2distal_dup
Hip_circumference	380885	129	103.41	101.209	0.00362753	-2.33526	-0.254988	-0.426796	-0.0831803	16p11.2dup
Hip_circumference	380761	5	103.41	114.4	0.00879234	10.6827	1.16645	0.293868	2.03904	Potocki_Lupski
Hip_circumference	380968	212	103.41	101.931	0.0185295	-1.47487	-0.161041	-0.295076	-0.0270065	13q12.12_dup
Hip_circumference	380763	7	103.41	95.5714	0.0194159	-8.05485	-0.879514	-1.61699	-0.142039	17q12del
Leg_fat_percentage_right	374894	96	31.9473	38.2771	4.54366e-44	7.75604	0.727515	0.625121	0.82991	16p11.2del
Leg_fat_percentage_right	375060	262	31.9473	33.1683	5.70713e-11	2.21318	0.207596	0.14549	0.269702	22q11.2dup
Leg_fat_percentage_right	374903	105	31.9473	34.9495	1.57729e-09	3.21438	0.301508	0.203612	0.399405	17p12dup_CMT1A
Leg_fat_percentage_right	375031	233	31.9473	34.2605	2.41314e-09	2.13343	0.200115	0.134388	0.265842	16p12.1del
Leg_fat_percentage_right	375561	763	31.9473	32.7294	5.73788e-07	0.988491	0.0927203	0.0563741	0.129067	16p13.11dup
Leg_fat_percentage_right	374919	121	31.9473	28.2645	7.80393e-07	-2.45027	-0.229835	-0.321017	-0.138652	16p11.2dup
Leg_fat_percentage_right	374851	53	31.9473	33.2547	0.000113255	2.89268	0.271333	0.133572	0.409094	16p11.2distal_del
Leg_fat_percentage_right	376684	1886	31.9473	32.5216	0.00105605	0.412888	0.0387288	0.0155524	0.0619053	15q11.2_dup
Leg_fat_percentage_right	374803	5	31.9473	32.86	0.00109088	7.96769	0.747368	0.298864	1.19587	3q29_dup
Leg_fat_percentage_right	374827	29	31.9473	32.631	0.00235556	3.08091	0.288988	0.102752	0.475225	2q11.2_del
Leg_fat_percentage_right	374987	189	31.9473	31.5974	0.00264835	-1.19619	-0.112202	-0.185363	-0.0390414	16p12.1dup
Leg_fat_percentage_right	374951	153	31.9473	32.3255	0.00301962	1.30824	0.122712	0.041616	0.203809	NRXN1_del
Leg_fat_percentage_right	374962	164	31.9473	33.1835	0.00322512	1.25492	0.117711	0.0393836	0.196039	1q21.1_dup
Leg_fat_percentage_right	374807	9	31.9473	32.3667	0.011507	4.59484	0.430995	0.0967014	0.765288	22q11.2del
Peak_expiratory_flow	347728	91	391.828	296.176	3.35221e-22	-111.359	-0.823536	-0.990113	-0.65696	16p11.2del
Peak_expiratory_flow	348353	716	391.828	370.985	1.06308e-07	-21.7908	-0.161151	-0.220569	-0.101733	16p13.11dup
Peak_expiratory_flow	347647	10	391.828	242.4	1.4305e-07	-182.34	-1.34847	-1.85079	-0.846138	22q11.2del
Peak_expiratory_flow	347841	204	391.828	353.667	3.29071e-07	-39.1905	-0.289828	-0.401078	-0.178578	16p12.1del
Peak_expiratory_flow	347776	139	391.828	363.043	6.99973e-05	-36.9702	-0.273408	-0.408173	-0.138644	NRXN1_del
Peak_expiratory_flow	347731	94	391.828	350.319	0.000141076	-43.0288	-0.318213	-0.482069	-0.154358	1q21.1_del
Peak_expiratory_flow	347650	13	391.828	303.846	0.000227286	-112.056	-0.82869	-1.26926	-0.388123	15q11q13del_BP3_BP4
Peak_expiratory_flow	347670	33	391.828	325.061	0.000388513	-67.6886	-0.500582	-0.777125	-0.224038	15q13.3del
Peak_expiratory_flow	347652	15	391.828	305.533	0.000696525	-95.954	-0.709614	-1.11977	-0.299461	PWS_dup
Peak_expiratory_flow	347750	113	391.828	366.115	0.00112182	-33.7439	-0.249548	-0.39967	-0.0994273	16p11.2distal_dup
Peak_expiratory_flow	347679	42	391.828	366.238	0.00556787	-46.8823	-0.346711	-0.591837	-0.101586	2q13_del
Peak_expiratory_flow	347739	102	391.828	366.745	0.00603805	-29.7978	-0.220365	-0.377667	-0.0630633	17p12dup_CMT1A
Peak_expiratory_flow	347700	63	391.828	364.698	0.0115495	-34.8751	-0.257914	-0.458062	-0.0577652	2q13_dup
Peak_expiratory_flow	347646	9	391.828	315.222	0.0174787	-86.8138	-0.642019	-1.17151	-0.112527	WBS_dup
Peak_expiratory_flow	347645	8	391.828	350.625	0.0190227	-90.8632	-0.671965	-1.23357	-0.110356	15q13.3del_CHRNA7
Peak_expiratory_flow	347749	112	391.828	359.589	0.0203161	-24.0319	-0.177724	-0.327838	-0.027611	16p13.11del
Peak_expiratory_flow	349092	1455	391.828	391.278	0.0216342	-6.6187	-0.0489477	-0.090718	-0.00717731	15q11.2_del
Pulse_rate	359571	208	69.2798	73.738	5.84946e-09	4.53123	0.401634	0.266405	0.536863	17p12del_HNPP
Pulse_rate	359572	209	69.2798	72.5909	2.02307e-05	3.30256	0.292728	0.158124	0.427333	15q13.3_dup
Pulse_rate	359456	93	69.2798	73.9839	0.000270808	4.22943	0.374883	0.173125	0.576641	16p11.2del
Pulse_rate	359371	8	69.2798	83.125	0.000625792	13.5396	1.2001	0.51238	1.88783	3q29_del
Pulse_rate	359429	66	69.2798	73.3485	0.00267999	4.13825	0.366801	0.127343	0.606259	TAR_del
Pulse_rate	359371	8	69.2798	81	0.00330038	11.6319	1.03101	0.343285	1.71874	22q11.2del
Pulse_rate	359524	161	69.2798	71.8913	0.00669637	2.39338	0.212141	0.0588037	0.365479	1q21.1_dup
Pulse_rate	359458	95	69.2798	66.3158	0.0146528	-2.80433	-0.248567	-0.448161	-0.0489724	17q12dup
Pulse_rate	359369	6	69.2798	79.9167	0.0217244	10.4912	0.929902	0.135808	1.724	17q12del
Trunk_fat_percentage	374690	96	31.1417	37.3271	1.36064e-19	6.62029	0.830027	0.650385	1.00967	16p11.2del
Trunk_fat_percentage	374827	233	31.1417	33.3519	6.53343e-06	2.1158	0.265271	0.149949	0.380594	16p12.1del
Trunk_fat_percentage	374647	53	31.1417	34.9038	1.23059e-05	4.30084	0.539223	0.297498	0.780947	16p11.2distal_del
Trunk_fat_percentage	374856	262	31.1417	32.6015	3.16153e-05	1.84545	0.231376	0.122405	0.340346	22q11.2dup
Trunk_fat_percentage	375356	762	31.1417	32.0705	0.00012613	0.99562	0.124827	0.0610136	0.18864	16p13.11dup
Trunk_fat_percentage	374758	164	31.1417	33.2427	0.000220947	2.06593	0.259018	0.121581	0.396455	1q21.1_dup
Trunk_fat_percentage	374720	126	31.1417	28.9905	0.00175067	-2.00491	-0.251368	-0.408792	-0.0939438	16p11.2distal_dup
Trunk_fat_percentage	374783	189	31.1417	30.2095	0.014547	-1.27656	-0.16005	-0.28843	-0.0316707	16p12.1dup
Trunk_fat_percentage	374747	153	31.1417	32.119	0.0155064	1.40154	0.17572	0.033424	0.318016	NRXN1_del
Trunk_fat_percentage	374715	121	31.1417	29.176	0.017468	-1.54751	-0.194021	-0.35402	-0.0340212	16p11.2dup
Trunk_fat_percentage	374661	67	31.1417	32.9045	0.0245663	1.967	0.246614	0.0316143	0.461614	TAR_del
Waist to Hip	380822	102	0.871866	0.958156	1.86099e-28	0.0725417	0.806019	0.663255	0.948783	16p11.2del
Waist to Hip	380733	13	0.871866	0.981877	3.93632e-08	0.100848	1.12054	0.720774	1.5203	WBS_dup
Waist to Hip	380774	54	0.871866	0.929855	3.97422e-07	0.0456683	0.507426	0.311275	0.703576	16p11.2distal_del
Waist to Hip	380986	266	0.871866	0.897437	2.95923e-06	0.0190111	0.211235	0.122651	0.299818	22q11.2dup
Waist to Hip	380877	157	0.871866	0.893983	0.000285595	0.0191679	0.212977	0.0979217	0.328032	NRXN1_del
Waist to Hip	381500	780	0.871866	0.88248	0.000323122	0.00853223	0.0948025	0.0431321	0.146473	16p13.11dup
Waist to Hip	380756	36	0.871866	0.926227	0.000769418	0.0371058	0.412287	0.172048	0.652526	15q13.3del
Waist to Hip	380888	168	0.871866	0.889443	0.00149272	0.0162215	0.180239	0.0690146	0.291464	1q21.1_dup
Waist to Hip	382289	1569	0.871866	0.881488	0.00223629	0.00512239	0.0569154	0.0204239	0.093407	15q11.2_del
Waist to Hip	380736	16	0.871866	0.895957	0.0100068	0.0426167	0.473519	0.113184	0.833853	PWS_dup
Waist to Hip	380955	235	0.871866	0.881619	0.0166931	0.010337	0.114855	0.0208002	0.20891	16p12.1del
Waist to Hip	380730	10	0.871866	0.935945	0.0208977	0.0483434	0.537149	0.0813623	0.992936	22q11.2del
Waist to Hip	380749	29	0.871866	0.914718	0.021165	0.0283303	0.314782	0.0471242	0.582439	2q11.2_del
Waist_circumference	380902	102	90.3359	109.52	6.83505e-50	17.3739	1.28831	1.11831	1.45831	16p11.2del
Waist_circumference	381066	266	90.3359	95.9492	1.09838e-10	4.68345	0.347288	0.241805	0.45277	22q11.2dup
Waist_circumference	380854	54	90.3359	101.396	2.35214e-09	9.59634	0.711589	0.478033	0.945144	16p11.2distal_del
Waist_circumference	381580	780	90.3359	92.7283	7.46956e-07	2.095	0.155348	0.0938232	0.216874	16p13.11dup
Waist_circumference	381035	235	90.3359	94.0957	1.66178e-06	3.69194	0.273765	0.161765	0.385765	16p12.1del
Waist_circumference	380957	157	90.3359	95.0605	3.53053e-06	4.37143	0.324151	0.187149	0.461153	NRXN1_del
Waist_circumference	380829	29	90.3359	101.069	3.51171e-05	9.07285	0.672771	0.354075	0.991467	2q11.2_del
Waist_circumference	380805	5	90.3359	113.3	0.00017181	19.8415	1.47129	0.703796	2.23878	3q29_dup
Waist_circumference	380813	13	90.3359	102.692	0.000663068	11.1499	0.82679	0.3508	1.30278	WBS_dup
Waist_circumference	380851	51	90.3359	96.549	0.00309724	4.89127	0.362698	0.12237	0.603026	2q13_del
Waist_circumference	380836	36	90.3359	97.9722	0.00602288	5.40571	0.400845	0.114798	0.686891	15q13.3del
Waist_circumference	380871	71	90.3359	87.107	0.00752657	-3.74554	-0.27774	-0.48142	-0.0740591	2q13_dup
Waist_circumference	380968	168	90.3359	92.9732	0.00895829	2.3816	0.1766	0.0441688	0.309032	1q21.1_dup
Waist_circumference	380929	129	90.3359	88.6202	0.0127255	-2.59048	-0.192089	-0.343206	-0.0409725	16p11.2dup
Waist_circumference	382710	1910	90.3359	90.9909	0.0145086	0.662746	0.049144	0.00973992	0.0885481	15q11.2_dup
Waist_circumference	380926	126	90.3359	87.9817	0.0179289	-2.50042	-0.185411	-0.338932	-0.0318898	16p11.2distal_dup
Waist_circumference	381012	212	90.3359	88.2608	0.0183306	-1.91348	-0.141888	-0.259781	-0.0239951	13q12.12_dup
Waist_circumference	380810	10	90.3359	101.3	0.0198245	8.69937	0.645076	0.102368	1.18778	22q11.2del
Waist_circumference	380816	16	90.3359	95.5	0.0209588	6.81567	0.505396	0.0763482	0.934444	PWS_dup
weight	380477	102	78.2562	93.201	7.61148e-20	12.6907	0.798562	0.626927	0.970197	16p11.2del
weight	380429	54	78.2562	90.5389	4.64171e-08	10.4478	0.657425	0.42163	0.893219	16p11.2distal_del
weight	380404	29	78.2562	92.5586	4.29602e-06	11.992	0.754592	0.432837	1.07635	2q11.2_del
weight	380380	5	78.2562	111.26	7.89619e-06	28.0711	1.76637	0.991527	2.5412	3q29_dup
weight	380501	126	78.2562	73.4452	4.55397e-05	-5.1243	-0.322445	-0.477439	-0.167451	16p11.2distal_dup
weight	380446	71	78.2562	73.1099	0.000346398	-5.96553	-0.375379	-0.58101	-0.169748	2q13_dup
weight	380641	266	78.2562	82.5135	0.000467126	3.02131	0.190115	0.0836211	0.296609	22q11.2dup
weight	380480	105	78.2562	73.5029	0.000477208	-4.78985	-0.3014	-0.470506	-0.132294	1q21.1_del
weight	380531	156	78.2562	82.7712	0.000731157	3.80021	0.239127	0.100368	0.377887	NRXN1_del
weight	381155	780	78.2562	80.1945	0.00155908	1.59313	0.100247	0.038138	0.162356	16p13.11dup
weight	380426	51	78.2562	86.3373	0.0022165	6.01925	0.37876	0.136128	0.621391	2q13_del
weight	380543	168	78.2562	81.8881	0.00229562	3.30542	0.207993	0.0742938	0.341692	1q21.1_dup
weight	380586	211	78.2562	75.4607	0.00436391	-2.75749	-0.173514	-0.292816	-0.0542126	13q12.12_dup
weight	380610	235	78.2562	80.84	0.00694614	2.47496	0.155736	0.0426615	0.268811	16p12.1del
weight	380411	36	78.2562	86.1611	0.0133703	5.79254	0.364494	0.0757053	0.653283	15q13.3del

## Sheet: TAR_del
Phenotype	N_included	N_with_CNV	Mean_controls	Mean_CNV_carriers	p	B	Z	Z_lower	Z_upper
Pulse_rate	359429	66	69.2798	73.3485	0.00267999	4.13825	0.366801	0.127343	0.606259
Trunk_fat_percentage	374661	67	31.1417	32.9045	0.0245663	1.967	0.246614	0.0316143	0.461614
Hand_grip_strength_right	379993	68	31.9083	30.1324	0.0282471	-1.99579	-0.177042	-0.33521	-0.0188741
Waist to Hip	380789	69	0.871866	0.882811	0.0739681	0.0142384	0.158205	-0.0153305	0.33174
Waist_circumference	380869	69	90.3359	92.4072	0.0899615	2.41059	0.17875	-0.0278686	0.385369
Birthweight	216595	45	3.32323	3.46378	0.181281	0.131369	0.19697	-0.0918144	0.485755
BMI	380306	68	27.4079	28.0545	0.186912	0.753144	0.158176	-0.0767274	0.393079
Arm_fat_percentage_right	374812	67	29.3742	30.4657	0.19663	1.16606	0.11544	-0.0597892	0.29067
Heel_bone_mineral_density	219524	35	0.541571	0.569657	0.239013	0.0263107	0.193291	-0.128455	0.515037
Hip_circumference	380825	69	103.41	104.678	0.247417	1.2696	0.138628	-0.0962801	0.373536
Height	380689	69	168.731	168.106	0.301651	-0.783047	-0.084672	-0.24534	0.0759961
Leg_fat_percentage_right	374865	67	31.9473	32.5657	0.318222	0.665247	0.0624	-0.0601321	0.184932
weight	380443	68	78.2562	79.6294	0.411097	1.40041	0.0881205	-0.122002	0.298243
Peak_expiratory_flow	347703	66	391.828	381.606	0.414531	-11.0077	-0.0814057	-0.276948	0.114137
BP_diastolic	356283	66	82.199	83.0455	0.476837	0.920145	0.0863176	-0.151494	0.324129
BP_systolic	356274	66	140.048	138.788	0.812233	-0.53841	-0.0273819	-0.253306	0.198542

## Sheet: TAR_dup
Phenotype	N_included	N_with_CNV	Mean_controls	Mean_CNV_carriers	p	B	Z	Z_lower	Z_upper
Heel_bone_mineral_density	219717	228	0.541571	0.509724	0.000147292	-0.0333149	-0.244747	-0.371127	-0.118367
Pulse_rate	359749	386	69.2798	70.3316	0.0445903	1.14684	0.101652	0.00245672	0.200847
Waist to Hip	381127	407	0.871866	0.883859	0.0452935	0.00657967	0.0731075	0.00153237	0.144683
Peak_expiratory_flow	348004	367	391.828	387.948	0.0662211	-10.5132	-0.0777489	-0.160705	0.00520748
Waist_circumference	381208	408	90.3359	91.949	0.0861421	1.00504	0.0745261	-0.0105897	0.159642
Trunk_fat_percentage	374991	397	31.1417	31.1383	0.202834	0.458524	0.0574879	-0.0309866	0.145962
Birthweight	216771	221	3.32323	3.28118	0.215987	-0.0550101	-0.0824801	-0.213137	0.0481765
weight	380783	408	78.2562	79.7324	0.311561	0.705085	0.0443673	-0.0415639	0.130298
BP_systolic	356591	383	140.048	140.658	0.337256	0.904473	0.0459988	-0.0479526	0.13995
Height	381028	408	168.731	169.71	0.362221	0.284554	0.0307693	-0.0354187	0.0969573
BMI	380646	408	27.4079	27.6528	0.390828	0.200267	0.0420601	-0.0540064	0.138127
Hip_circumference	381163	407	103.41	103.831	0.44546	0.34543	0.0377177	-0.0591692	0.134605
Arm_fat_percentage_right	375143	398	29.3742	28.8412	0.481263	0.261393	0.0258779	-0.0461392	0.0978951
Leg_fat_percentage_right	375196	398	31.9473	31.0452	0.497716	0.185742	0.0174226	-0.0329361	0.0677812
Hand_grip_strength_right	380332	407	31.9083	32.6069	0.836465	-0.0768889	-0.00682063	-0.0715835	0.0579422
BP_diastolic	356600	383	82.199	82.3316	0.92046	0.0537089	0.00503836	-0.0938556	0.103932

## Sheet: 1q21.1_del
Phenotype	N_included	N_with_CNV	Mean_controls	Mean_CNV_carriers	p	B	Z	Z_lower	Z_upper
Height	380725	105	168.731	162.71	2.74657e-22	-5.9677	-0.645296	-0.775547	-0.515045
Hand_grip_strength_right	380030	105	31.9083	28.4476	1.50801e-06	-3.52187	-0.312416	-0.439712	-0.18512
Peak_expiratory_flow	347731	94	391.828	350.319	0.000141076	-43.0288	-0.318213	-0.482069	-0.154358
weight	380480	105	78.2562	73.5029	0.000477208	-4.78985	-0.3014	-0.470506	-0.132294
Heel_bone_mineral_density	219551	62	0.541571	0.500984	0.0161115	-0.0404047	-0.296832	-0.538595	-0.0550681
Trunk_fat_percentage	374697	103	31.1417	30.0379	0.104804	-1.14465	-0.143512	-0.316927	0.0299027
Hip_circumference	380862	106	103.41	102.492	0.269281	-0.978435	-0.106836	-0.296381	0.0827093
Birthweight	216614	64	3.32323	3.23953	0.364104	-0.0747929	-0.112142	-0.354319	0.130035
BMI	380343	105	27.4079	27.8368	0.388941	0.3957	0.0831053	-0.105955	0.272166
Waist_circumference	380906	106	90.3359	89.4491	0.509936	-0.755866	-0.056049	-0.222763	0.110665
BP_systolic	356307	99	140.048	137.869	0.573899	-1.0407	-0.0529269	-0.237404	0.13155
Arm_fat_percentage_right	374848	103	29.3742	30.1175	0.577853	0.405391	0.0401337	-0.101209	0.181477
Leg_fat_percentage_right	374901	103	31.9473	32.0553	0.704069	-0.204198	-0.0191537	-0.117988	0.0796807
Waist to Hip	380826	106	0.871866	0.871597	0.808099	0.00156154	0.0173505	-0.122663	0.157363
BP_diastolic	356316	99	82.199	81.8687	0.873801	-0.167744	-0.0157359	-0.209913	0.178442
Pulse_rate	359463	100	69.2798	69.255	0.90256	-0.137102	-0.0121523	-0.206699	0.182394

## Sheet: 1q21.1_dup
Phenotype	N_included	N_with_CNV	Mean_controls	Mean_CNV_carriers	p	B	Z	Z_lower	Z_upper
Height	380788	168	168.731	170.921	7.00689e-06	2.18351	0.236107	0.133123	0.33909
Trunk_fat_percentage	374758	164	31.1417	33.2427	0.000220947	2.06593	0.259018	0.121581	0.396455
Waist to Hip	380888	168	0.871866	0.889443	0.00149272	0.0162215	0.180239	0.0690146	0.291464
weight	380543	168	78.2562	81.8881	0.00229562	3.30542	0.207993	0.0742938	0.341692
Leg_fat_percentage_right	374962	164	31.9473	33.1835	0.00322512	1.25492	0.117711	0.0393836	0.196039
Arm_fat_percentage_right	374909	164	29.3742	31.0963	0.00592269	1.58876	0.157287	0.0452698	0.269305
Pulse_rate	359524	161	69.2798	71.8913	0.00669637	2.39338	0.212141	0.0588037	0.365479
Waist_circumference	380968	168	90.3359	92.9732	0.00895829	2.3816	0.1766	0.0441688	0.309032
Hand_grip_strength_right	380092	167	31.9083	30.7186	0.0250361	-1.3011	-0.115417	-0.216367	-0.0144675
Peak_expiratory_flow	347786	149	391.828	374.819	0.0312212	-19.3445	-0.143059	-0.273217	-0.0129022
Heel_bone_mineral_density	219578	89	0.541571	0.563697	0.0906018	0.0237153	0.174223	-0.0275634	0.37601
Birthweight	216643	93	3.32323	3.40914	0.176649	0.0923752	0.138504	-0.0624084	0.339416
BMI	380406	168	27.4079	27.9798	0.211459	0.453726	0.0952918	-0.0541748	0.244758
Hip_circumference	380924	168	103.41	104.393	0.224101	0.85528	0.0933885	-0.0571738	0.243951
BP_diastolic	356377	160	82.199	83	0.299885	0.861326	0.0807998	-0.0719614	0.233561
BP_systolic	356368	160	140.048	139.319	0.996558	-0.00628163	-0.000319464	-0.145446	0.144807

## Sheet: NRXN1_del
Phenotype	N_included	N_with_CNV	Mean_controls	Mean_CNV_carriers	p	B	Z	Z_lower	Z_upper
Hand_grip_strength_right	380082	157	31.9083	29.8854	1.78319e-06	-2.86043	-0.253742	-0.357858	-0.149626
Waist_circumference	380957	157	90.3359	95.0605	3.53053e-06	4.37143	0.324151	0.187149	0.461153
BMI	380393	155	27.4079	28.9498	5.98243e-05	1.51736	0.318677	0.163055	0.474298
Peak_expiratory_flow	347776	139	391.828	363.043	6.99973e-05	-36.9702	-0.273408	-0.408173	-0.138644
Arm_fat_percentage_right	374898	153	29.3742	30.9902	0.000145159	2.2709	0.224819	0.108839	0.340799
Hip_circumference	380913	157	103.41	106.139	0.000234297	2.6776	0.292369	0.136606	0.448132
Waist to Hip	380877	157	0.871866	0.893983	0.000285595	0.0191679	0.212977	0.0979217	0.328032
weight	380531	156	78.2562	82.7712	0.000731157	3.80021	0.239127	0.100368	0.377887
Heel_bone_mineral_density	219585	96	0.541571	0.502167	0.000739312	-0.045539	-0.334551	-0.528856	-0.140245
Leg_fat_percentage_right	374951	153	31.9473	32.3255	0.00301962	1.30824	0.122712	0.041616	0.203809
Trunk_fat_percentage	374747	153	31.1417	32.119	0.0155064	1.40154	0.17572	0.033424	0.318016
Pulse_rate	359512	149	69.2798	71.1644	0.034728	1.93727	0.171714	0.0123251	0.331102
Height	380776	156	168.731	168.649	0.118116	-0.788006	-0.0852083	-0.192076	0.021659
BP_diastolic	356364	147	82.199	82.8912	0.423719	0.693405	0.0650474	-0.0943184	0.224413
Birthweight	216649	99	3.32323	3.34919	0.723801	0.0234167	0.0351102	-0.15962	0.229841
BP_systolic	356355	147	140.048	138.844	0.760791	-0.462416	-0.023517	-0.174917	0.127883

## Sheet: 2q11.2_del
Phenotype	N_included	N_with_CNV	Mean_controls	Mean_CNV_carriers	p	B	Z	Z_lower	Z_upper
weight	380404	29	78.2562	92.5586	4.29602e-06	11.992	0.754592	0.432837	1.07635
Waist_circumference	380829	29	90.3359	101.069	3.51171e-05	9.07285	0.672771	0.354075	0.991467
BMI	380267	29	27.4079	31.1438	6.60298e-05	3.48679	0.732298	0.372597	1.092
Hip_circumference	380785	29	103.41	110.276	7.66364e-05	6.6956	0.731096	0.368764	1.09343
Heel_bone_mineral_density	219509	20	0.541571	0.6516	0.000319193	0.10641	0.781738	0.356045	1.20743
Leg_fat_percentage_right	374827	29	31.9473	32.631	0.00235556	3.08091	0.288988	0.102752	0.475225
Arm_fat_percentage_right	374774	29	29.3742	31.4345	0.00903639	3.58346	0.354763	0.088426	0.6211
Waist to Hip	380749	29	0.871866	0.914718	0.021165	0.0283303	0.314782	0.0471242	0.582439
Trunk_fat_percentage	374623	29	31.1417	32.8552	0.0499545	2.60691	0.326845	6.592e-05	0.653624
Height	380649	29	168.731	172.224	0.131994	1.76138	0.190461	-0.0573645	0.438286
Birthweight	216564	14	3.32323	3.55071	0.288731	0.1869	0.280231	-0.237476	0.797938
Hand_grip_strength_right	379954	29	31.9083	33.0345	0.392679	-1.19072	-0.105626	-0.347822	0.136571
Peak_expiratory_flow	347662	25	391.828	402.8	0.507697	-14.5196	-0.107377	-0.425081	0.210326
BP_diastolic	356245	28	82.199	83.3214	0.632442	0.949731	0.0890929	-0.275995	0.454181
Pulse_rate	359391	28	69.2798	70.3036	0.672511	0.894459	0.079282	-0.288327	0.446891
BP_systolic	356236	28	140.048	137.286	0.750014	-1.10871	-0.0563855	-0.403235	0.290464

## Sheet: 2q11.2_dup
Phenotype	N_included	N_with_CNV	Mean_controls	Mean_CNV_carriers	p	B	Z	Z_lower	Z_upper
Height	380646	26	168.731	166.704	0.0599604	-2.32303	-0.251193	-0.512918	0.0105325
BP_systolic	356230	22	140.048	133.045	0.128604	-5.96539	-0.303381	-0.694671	0.0879081
weight	380401	26	78.2562	74.3269	0.142572	-4.03984	-0.254206	-0.594	0.0855883
Birthweight	216566	16	3.32323	3.115	0.204262	-0.209201	-0.313669	-0.797935	0.170598
Peak_expiratory_flow	347659	22	391.828	363.864	0.261311	-26.2464	-0.194101	-0.532775	0.144572
BMI	380264	26	27.4079	26.6462	0.446506	-0.702508	-0.147541	-0.527408	0.232326
Hip_circumference	380782	26	103.41	102.273	0.523133	-1.1417	-0.124663	-0.507317	0.257992
Pulse_rate	359386	23	69.2798	70.6304	0.558088	1.36739	0.121201	-0.284392	0.526793
Waist_circumference	380826	26	90.3359	88.7962	0.559584	-1.35119	-0.100194	-0.436765	0.236378
Leg_fat_percentage_right	374823	25	31.9473	32.668	0.595264	0.57958	0.0543645	-0.146215	0.254944
Trunk_fat_percentage	374619	25	31.1417	30.38	0.65588	-0.638215	-0.0800169	-0.431962	0.271929
Waist to Hip	380746	26	0.871866	0.865363	0.723308	-0.00459548	-0.0510609	-0.333732	0.23161
Arm_fat_percentage_right	374770	25	29.3742	28.996	0.726688	-0.516723	-0.0511556	-0.338003	0.235692
Heel_bone_mineral_density	219507	18	0.541571	0.557722	0.72937	0.0107796	0.079192	-0.369448	0.527832
Hand_grip_strength_right	379951	26	31.9083	32.5385	0.831667	0.312708	0.0277396	-0.228035	0.283514
BP_diastolic	356239	22	82.199	81.8636	0.970149	-0.083828	-0.00786379	-0.419734	0.404006

## Sheet: 2q13_del
Phenotype	N_included	N_with_CNV	Mean_controls	Mean_CNV_carriers	p	B	Z	Z_lower	Z_upper
BMI	380289	51	27.4079	30.0679	0.000166816	2.48073	0.521005	0.249757	0.792253
Hip_circumference	380807	51	103.41	108.196	0.000290821	4.62618	0.505135	0.231896	0.778374
Arm_fat_percentage_right	374795	50	29.3742	31.448	0.00115341	3.39773	0.336375	0.13353	0.539221
weight	380426	51	78.2562	86.3373	0.0022165	6.01925	0.37876	0.136128	0.621391
Hand_grip_strength_right	379976	51	31.9083	31.0392	0.00271804	-3.14923	-0.27936	-0.461996	-0.0967245
Waist_circumference	380851	51	90.3359	96.549	0.00309724	4.89127	0.362698	0.12237	0.603026
Peak_expiratory_flow	347679	42	391.828	366.238	0.00556787	-46.8823	-0.346711	-0.591837	-0.101586
Heel_bone_mineral_density	219516	27	0.541571	0.49837	0.0360077	-0.0533454	-0.391899	-0.758215	-0.0255844
Trunk_fat_percentage	374644	50	31.1417	32.316	0.0460719	2.02031	0.253299	0.00441604	0.502181
BP_diastolic	356265	48	82.199	85.0625	0.0677854	2.77007	0.259856	-0.0189977	0.53871
Leg_fat_percentage_right	374848	50	31.9473	31.24	0.0855345	1.32659	0.124434	-0.0174061	0.266274
Pulse_rate	359412	49	69.2798	66.8265	0.120887	-2.48116	-0.219922	-0.497821	0.0579768
Height	380671	51	168.731	169.49	0.29898	-0.915857	-0.099033	-0.285916	0.0878498
Waist to Hip	380771	51	0.871866	0.891945	0.345634	0.00874069	0.0971187	-0.104716	0.298954
Birthweight	216584	34	3.32323	3.25794	0.543906	-0.0686122	-0.102875	-0.435095	0.229345
BP_systolic	356256	48	140.048	139.688	0.567117	1.52106	0.0773565	-0.187566	0.342279

[truncated: 46 more sheets: 2q13_dup, 2q13del_NPHP1, 2q13dup_NPHP1, 2q21.1_del, 2q21.1_dup, 3q29_del, 3q29_dup, WBS_dup, 7q11.23dup_distal, 8p23.1_dup, 10q11.21q11.23_del, 10q11.21q11.23_dup, 10q23_dup, 13q12.12_del, 13q12.12_dup, 13q12del_CRYL1, 13q12dup_CRYL1, 15q11.2_del, 15q11.2_dup, PWS_dup …]
