# Supplementary material for: Effects of pathogenic CNVs on physical traits in participants of the UK Biobank
Source: BMC Genomics. 2018 Dec 4;19:867. doi: 10.1186/s12864-018-5292-7 (PMC6278042; doi:10.1186/s12864-018-5292-7)
Supplement: Supplementary file 3 — Table S3. Comparison of all associations before and after the exclusion of 1179 people with a neurodevelopmental diagnosis: schizophrenia, autism and “mental retardation”. “new” refers to results obtained after the exclusion of these people. The scatter plot compares the normalised z-score values form linear regression analysis before and after the exclusions. The few outliers are generated from three CNVs: 3q29 deletions, Potocki-Lupski Syndrome duplications and 22q11.2 deletions where a disproportionate number of carriers had neurodevelopmental disorders (details in Discussion). (XLSX 14 kb) (XLSX 197 kb) [file 12864_2018_5292_MOESM3_ESM.xlsx]

## Sheet: Sheet1
Pheno_N	Phenotype	CNV	CNV_N	p_new	B_new	Z_new	Z_lower_new	Z_upper_new	p	B	Z	Z_lower	Z_upper
11	Pulse_rate_mean	TAR_del	1	0.00254301	4.1556	0.368339	0.129146	0.607532	0.00267999	4.13825	0.366801	0.127343	0.606259
10	Trunk_fat_percentage	TAR_del	1	0.0242991	1.9696	0.246941	0.0320588	0.461823	0.0245663	1.967	0.246614	0.0316143	0.461614
5	Hand_grip_strength_right	TAR_del	1	0.0271969	-2.00718	-0.178052	-0.336054	-0.0200508	0.0282471	-1.99579	-0.177042	-0.33521	-0.0188741
16	Waist to Hip	TAR_del	1	0.072015	0.014322	0.159133	-0.0142356	0.332502	0.0739681	0.0142384	0.158205	-0.0153305	0.33174
6	Waist_circumference	TAR_del	1	0.0881897	2.42119	0.179536	-0.0268441	0.385916	0.0899615	2.41059	0.17875	-0.0278686	0.385369
1	Birthweight	TAR_del	1	0.181492	0.131232	0.196764	-0.0918577	0.485386	0.181281	0.131369	0.19697	-0.0918144	0.485755
4	BMI	TAR_del	1	0.185063	0.755519	0.158675	-0.0759816	0.393331	0.186912	0.753144	0.158176	-0.0767274	0.393079
9	Arm_fat_percentage_right	TAR_del	1	0.19443	1.17109	0.115938	-0.0591825	0.291058	0.19663	1.16606	0.11544	-0.0597892	0.29067
15	Heel_bone_mineral_density	TAR_del	1	0.239705	0.0262544	0.192877	-0.128653	0.514407	0.239013	0.0263107	0.193291	-0.128455	0.515037
7	Hip_circumference	TAR_del	1	0.246321	1.27143	0.138828	-0.0958743	0.373531	0.247417	1.2696	0.138628	-0.0962801	0.373536
3	Height	TAR_del	1	0.299336	-0.786649	-0.0850616	-0.245697	0.0755743	0.301651	-0.783047	-0.084672	-0.24534	0.0759961
8	Leg_fat_percentage_right	TAR_del	1	0.315933	0.667815	0.0626409	-0.059784	0.185066	0.318222	0.665247	0.0624	-0.0601321	0.184932
14	Peak_expiratory_flow	TAR_del	1	0.407867	-11.1557	-0.0825005	-0.27787	0.112869	0.414531	-11.0077	-0.0814057	-0.276948	0.114137
2	weight	TAR_del	1	0.409582	1.40353	0.0883166	-0.121592	0.298225	0.411097	1.40041	0.0881205	-0.122002	0.298243
13	BP_diastolic	TAR_del	1	0.477741	0.918093	0.086125	-0.151644	0.323894	0.476837	0.920145	0.0863176	-0.151494	0.324129
12	BP_systolic	TAR_del	1	0.808015	-0.550627	-0.0280032	-0.25388	0.197874	0.812233	-0.53841	-0.0273819	-0.253306	0.198542
15	Heel_bone_mineral_density	TAR_dup	2	0.000141425	-0.033381	-0.245232	-0.371528	-0.118937	0.000147292	-0.0333149	-0.244747	-0.371127	-0.118367
11	Pulse_rate_mean	TAR_dup	2	0.0395006	1.17586	0.104225	0.00501027	0.203439	0.0445903	1.14684	0.101652	0.00245672	0.200847
16	Waist to Hip	TAR_dup	2	0.0450288	0.0065896	0.0732177	0.00162289	0.144813	0.0452935	0.00657967	0.0731075	0.00153237	0.144683
14	Peak_expiratory_flow	TAR_dup	2	0.0794314	-10.0433	-0.0742739	-0.157269	0.00872163	0.0662211	-10.5132	-0.0777489	-0.160705	0.00520748
6	Waist_circumference	TAR_dup	2	0.0867209	1.00327	0.0743948	-0.0107276	0.159517	0.0861421	1.00504	0.0745261	-0.0105897	0.159642
1	Birthweight	TAR_dup	2	0.210985	-0.0557099	-0.0835293	-0.21441	0.0473517	0.215987	-0.0550101	-0.0824801	-0.213137	0.0481765
10	Trunk_fat_percentage	TAR_dup	2	0.219901	0.442016	0.0554182	-0.0331197	0.143956	0.202834	0.458524	0.0574879	-0.0309866	0.145962
2	weight	TAR_dup	2	0.325117	0.685756	0.043151	-0.0427988	0.129101	0.311561	0.705085	0.0443673	-0.0415639	0.130298
12	BP_systolic	TAR_dup	2	0.333636	0.91228	0.0463957	-0.0476592	0.140451	0.337256	0.904473	0.0459988	-0.0479526	0.13995
3	Height	TAR_dup	2	0.374238	0.277789	0.0300378	-0.0362185	0.0962941	0.362221	0.284554	0.0307693	-0.0354187	0.0969573
4	BMI	TAR_dup	2	0.402583	0.195378	0.0410334	-0.0550504	0.137117	0.390828	0.200267	0.0420601	-0.0540064	0.138127
7	Hip_circumference	TAR_dup	2	0.451686	0.340845	0.0372171	-0.0597048	0.134139	0.44546	0.34543	0.0377177	-0.0591692	0.134605
9	Arm_fat_percentage_right	TAR_dup	2	0.506712	0.24659	0.0244124	-0.0476507	0.0964755	0.481263	0.261393	0.0258779	-0.0461392	0.0978951
8	Leg_fat_percentage_right	TAR_dup	2	0.536325	0.169452	0.0158946	-0.0344835	0.0662727	0.497716	0.185742	0.0174226	-0.0329361	0.0677812
5	Hand_grip_strength_right	TAR_dup	2	0.843467	-0.0735662	-0.00652588	-0.0713006	0.0582488	0.836465	-0.0768889	-0.00682063	-0.0715835	0.0579422
13	BP_diastolic	TAR_dup	2	0.908149	0.0621265	0.005828	-0.093178	0.104834	0.92046	0.0537089	0.00503836	-0.0938556	0.103932
3	Height	1q21.1_del	3	1.64373e-21	-5.88141	-0.635966	-0.766815	-0.505116	2.74657e-22	-5.9677	-0.645296	-0.775547	-0.515045
5	Hand_grip_strength_right	1q21.1_del	3	3.60208e-06	-3.40489	-0.302039	-0.42981	-0.174268	1.50801e-06	-3.52187	-0.312416	-0.439712	-0.18512
14	Peak_expiratory_flow	1q21.1_del	3	0.000189055	-42.3914	-0.313499	-0.478087	-0.148911	0.000141076	-43.0288	-0.318213	-0.482069	-0.154358
2	weight	1q21.1_del	3	0.0010081	-4.52578	-0.284783	-0.454527	-0.11504	0.000477208	-4.78985	-0.3014	-0.470506	-0.132294
15	Heel_bone_mineral_density	1q21.1_del	3	0.0150058	-0.0411445	-0.302267	-0.545839	-0.058694	0.0161115	-0.0404047	-0.296832	-0.538595	-0.0550681
10	Trunk_fat_percentage	1q21.1_del	3	0.174311	-0.962837	-0.120717	-0.294882	0.0534486	0.104804	-1.14465	-0.143512	-0.316927	0.0299027
4	BMI	1q21.1_del	3	0.292923	0.484858	0.10183	-0.0879362	0.291597	0.388941	0.3957	0.0831053	-0.105955	0.272166
1	Birthweight	1q21.1_del	3	0.362753	-0.0749614	-0.112394	-0.354435	0.129646	0.364104	-0.0747929	-0.112142	-0.354319	0.130035
7	Hip_circumference	1q21.1_del	3	0.364157	-0.806842	-0.0880995	-0.278377	0.102178	0.269281	-0.978435	-0.106836	-0.296381	0.0827093
9	Arm_fat_percentage_right	1q21.1_del	3	0.430522	0.576667	0.0570901	-0.084854	0.199034	0.577853	0.405391	0.0401337	-0.101209	0.181477
12	BP_systolic	1q21.1_del	3	0.468753	-1.34741	-0.068525	-0.253901	0.116851	0.573899	-1.0407	-0.0529269	-0.237404	0.13155
6	Waist_circumference	1q21.1_del	3	0.58611	-0.626815	-0.0464796	-0.213791	0.120832	0.509936	-0.755866	-0.056049	-0.222763	0.110665
8	Leg_fat_percentage_right	1q21.1_del	3	0.774363	-0.154732	-0.0145139	-0.113744	0.0847167	0.704069	-0.204198	-0.0191537	-0.117988	0.0796807
13	BP_diastolic	1q21.1_del	3	0.796998	-0.272999	-0.0256097	-0.22074	0.16952	0.873801	-0.167744	-0.0157359	-0.209913	0.178442
16	Waist to Hip	1q21.1_del	3	0.82976	0.00138759	0.0154177	-0.125125	0.155961	0.808099	0.00156154	0.0173505	-0.122663	0.157363
11	Pulse_rate_mean	1q21.1_del	3	0.833899	-0.235758	-0.0208969	-0.216206	0.174413	0.90256	-0.137102	-0.0121523	-0.206699	0.182394
3	Height	1q21.1_dup	4	1.18906e-05	2.1341	0.230763	0.127493	0.334033	7.00689e-06	2.18351	0.236107	0.133123	0.33909
10	Trunk_fat_percentage	1q21.1_dup	4	0.000215258	2.0685	0.259341	0.121979	0.396703	0.000220947	2.06593	0.259018	0.121581	0.396455
16	Waist to Hip	1q21.1_dup	4	0.00119853	0.0165775	0.184195	0.0727446	0.295644	0.00149272	0.0162215	0.180239	0.0690146	0.291464
2	weight	1q21.1_dup	4	0.00205041	3.34862	0.210711	0.0767487	0.344673	0.00229562	3.30542	0.207993	0.0742938	0.341692
8	Leg_fat_percentage_right	1q21.1_dup	4	0.00314434	1.25716	0.117922	0.0396622	0.196181	0.00322512	1.25492	0.117711	0.0393836	0.196039
11	Pulse_rate_mean	1q21.1_dup	4	0.00492559	2.48688	0.220429	0.0667832	0.374074	0.00669637	2.39338	0.212141	0.0588037	0.365479
9	Arm_fat_percentage_right	1q21.1_dup	4	0.00571971	1.59435	0.157841	0.0458928	0.269788	0.00592269	1.58876	0.157287	0.0452698	0.269305
6	Waist_circumference	1q21.1_dup	4	0.00752953	2.43966	0.180906	0.0482318	0.313579	0.00895829	2.3816	0.1766	0.0441688	0.309032
5	Hand_grip_strength_right	1q21.1_dup	4	0.0205716	-1.34722	-0.119508	-0.220655	-0.0183616	0.0250361	-1.3011	-0.115417	-0.216367	-0.0144675
14	Peak_expiratory_flow	1q21.1_dup	4	0.029136	-19.5732	-0.144751	-0.274793	-0.0147087	0.0312212	-19.3445	-0.143059	-0.273217	-0.0129022
15	Heel_bone_mineral_density	1q21.1_dup	4	0.0912607	0.0236511	0.173752	-0.0278996	0.375403	0.0906018	0.0237153	0.174223	-0.0275634	0.37601
4	BMI	1q21.1_dup	4	0.184457	0.482831	0.101405	-0.0483509	0.25116	0.211459	0.453726	0.0952918	-0.0541748	0.244758
1	Birthweight	1q21.1_dup	4	0.209722	0.0861718	0.129203	-0.0726835	0.331089	0.176649	0.0923752	0.138504	-0.0624084	0.339416
7	Hip_circumference	1q21.1_dup	4	0.212377	0.879196	0.0959999	-0.0548802	0.24688	0.224101	0.85528	0.0933885	-0.0571738	0.243951
13	BP_diastolic	1q21.1_dup	4	0.301304	0.858647	0.0805485	-0.0721854	0.233282	0.299885	0.861326	0.0807998	-0.0719614	0.233561
12	BP_systolic	1q21.1_dup	4	0.987346	-0.0230867	-0.00117412	-0.14627	0.143922	0.996558	-0.00628163	-0.000319464	-0.145446	0.144807
5	Hand_grip_strength_right	NRXN1_del	5	2.02212e-06	-2.85135	-0.252936	-0.357276	-0.148597	1.78319e-06	-2.86043	-0.253742	-0.357858	-0.149626
6	Waist_circumference	NRXN1_del	5	2.5359e-06	4.44455	0.329573	0.192291	0.466854	3.53053e-06	4.37143	0.324151	0.187149	0.461153
4	BMI	NRXN1_del	5	5.60007e-05	1.52657	0.320612	0.16465	0.476574	5.98243e-05	1.51736	0.318677	0.163055	0.474298
14	Peak_expiratory_flow	NRXN1_del	5	6.38026e-05	-37.1418	-0.274677	-0.409322	-0.140032	6.99973e-05	-36.9702	-0.273408	-0.408173	-0.138644
16	Waist to Hip	NRXN1_del	5	0.000125131	0.0203111	0.225679	0.110367	0.340991	0.000285595	0.0191679	0.212977	0.0979217	0.328032
9	Arm_fat_percentage_right	NRXN1_del	5	0.000166624	2.25637	0.223381	0.107092	0.339669	0.000145159	2.2709	0.224819	0.108839	0.340799
7	Hip_circumference	NRXN1_del	5	0.000337971	2.61485	0.285517	0.129393	0.441642	0.000234297	2.6776	0.292369	0.136606	0.448132
15	Heel_bone_mineral_density	NRXN1_del	5	0.000717157	-0.0456214	-0.335156	-0.529331	-0.14098	0.000739312	-0.045539	-0.334551	-0.528856	-0.140245
2	weight	NRXN1_del	5	0.000746412	3.80217	0.239251	0.100186	0.378316	0.000731157	3.80021	0.239127	0.100368	0.377887
8	Leg_fat_percentage_right	NRXN1_del	5	0.00335266	1.29709	0.121667	0.0403753	0.202958	0.00301962	1.30824	0.122712	0.041616	0.203809
10	Trunk_fat_percentage	NRXN1_del	5	0.0180576	1.37292	0.172131	0.0294461	0.314816	0.0155064	1.40154	0.17572	0.033424	0.318016
11	Pulse_rate_mean	NRXN1_del	5	0.0572317	1.74855	0.154986	-0.00476158	0.314733	0.034728	1.93727	0.171714	0.0123251	0.331102
3	Height	NRXN1_del	5	0.108382	-0.812023	-0.0878052	-0.194995	0.0193848	0.118116	-0.788006	-0.0852083	-0.192076	0.021659
13	BP_diastolic	NRXN1_del	5	0.457216	0.646479	0.0606453	-0.0992366	0.220527	0.423719	0.693405	0.0650474	-0.0943184	0.224413
12	BP_systolic	NRXN1_del	5	0.729589	-0.526726	-0.0267877	-0.178674	0.125098	0.760791	-0.462416	-0.023517	-0.174917	0.127883
1	Birthweight	NRXN1_del	5	0.7611	0.0202379	0.0303439	-0.165267	0.225955	0.723801	0.0234167	0.0351102	-0.15962	0.229841
2	weight	2q11.2_del	6	4.15709e-06	11.9976	0.754949	0.433521	1.07638	4.29602e-06	11.992	0.754592	0.432837	1.07635
6	Waist_circumference	2q11.2_del	6	3.30979e-05	9.0921	0.674198	0.355871	0.992526	3.51171e-05	9.07285	0.672771	0.354075	0.991467
4	BMI	2q11.2_del	6	6.36706e-05	3.49065	0.733108	0.373786	1.09243	6.60298e-05	3.48679	0.732298	0.372597	1.092
7	Hip_circumference	2q11.2_del	6	7.48e-05	6.69954	0.731527	0.369512	1.09354	7.66364e-05	6.6956	0.731096	0.368764	1.09343
15	Heel_bone_mineral_density	2q11.2_del	6	0.000319908	0.106322	0.781088	0.355681	1.2065	0.000319193	0.10641	0.781738	0.356045	1.20743
8	Leg_fat_percentage_right	2q11.2_del	6	0.00231064	3.08407	0.289286	0.103212	0.47536	0.00235556	3.08091	0.288988	0.102752	0.475225
9	Arm_fat_percentage_right	2q11.2_del	6	0.0088635	3.59028	0.355438	0.0892672	0.621609	0.00903639	3.58346	0.354763	0.088426	0.6211
16	Waist to Hip	2q11.2_del	6	0.0203945	0.0284748	0.316387	0.0489865	0.583788	0.021165	0.0283303	0.314782	0.0471242	0.582439
10	Trunk_fat_percentage	2q11.2_del	6	0.0495466	2.61014	0.327249	0.000649844	0.653849	0.0499545	2.60691	0.326845	6.592e-05	0.653624
3	Height	2q11.2_del	6	0.133221	1.75546	0.189821	-0.0579553	0.437596	0.131994	1.76138	0.190461	-0.0573645	0.438286
1	Birthweight	2q11.2_del	6	0.289008	0.186687	0.279911	-0.237503	0.797326	0.288731	0.1869	0.280231	-0.237476	0.797938
5	Hand_grip_strength_right	2q11.2_del	6	0.383479	-1.21275	-0.10758	-0.349522	0.134362	0.392679	-1.19072	-0.105626	-0.347822	0.136571
14	Peak_expiratory_flow	2q11.2_del	6	0.498104	-14.8362	-0.109719	-0.427141	0.207702	0.507697	-14.5196	-0.107377	-0.425081	0.210326
13	BP_diastolic	2q11.2_del	6	0.633761	0.945882	0.0887319	-0.27629	0.453754	0.632442	0.949731	0.0890929	-0.275995	0.454181
11	Pulse_rate_mean	2q11.2_del	6	0.660578	0.928158	0.0822689	-0.284933	0.44947	0.672511	0.894459	0.079282	-0.288327	0.446891
12	BP_systolic	2q11.2_del	6	0.745831	-1.12768	-0.0573505	-0.404127	0.289426	0.750014	-1.10871	-0.0563855	-0.403235	0.290464
3	Height	2q11.2_dup	7	0.059601	-2.32584	-0.251496	-0.513169	0.0101766	0.0599604	-2.32303	-0.251193	-0.512918	0.0105325
12	BP_systolic	2q11.2_dup	7	0.127831	-5.97623	-0.303933	-0.69514	0.0872747	0.128604	-5.96539	-0.303381	-0.694671	0.0879081
2	weight	2q11.2_dup	7	0.14258	-4.03566	-0.253943	-0.593392	0.0855064	0.142572	-4.03984	-0.254206	-0.594	0.0855883
1	Birthweight	2q11.2_dup	7	0.203805	-0.209294	-0.313808	-0.797801	0.170185	0.204262	-0.209201	-0.313669	-0.797935	0.170598
14	Peak_expiratory_flow	2q11.2_dup	7	0.258406	-26.3835	-0.195115	-0.533488	0.143258	0.261311	-26.2464	-0.194101	-0.532775	0.144572
4	BMI	2q11.2_dup	7	0.447612	-0.700063	-0.147028	-0.526495	0.23244	0.446506	-0.702508	-0.147541	-0.527408	0.232326
7	Hip_circumference	2q11.2_dup	7	0.52355	-1.13955	-0.124428	-0.506747	0.257891	0.523133	-1.1417	-0.124663	-0.507317	0.257992
11	Pulse_rate_mean	2q11.2_dup	7	0.552092	1.38673	0.122915	-0.282228	0.528058	0.558088	1.36739	0.121201	-0.284392	0.526793
6	Waist_circumference	2q11.2_dup	7	0.56221	-1.34061	-0.0994093	-0.435592	0.236773	0.559584	-1.35119	-0.100194	-0.436765	0.236378
8	Leg_fat_percentage_right	2q11.2_dup	7	0.593521	0.581816	0.0545743	-0.145829	0.254978	0.595264	0.57958	0.0543645	-0.146215	0.254944
10	Trunk_fat_percentage	2q11.2_dup	7	0.657046	-0.635554	-0.0796833	-0.431436	0.272069	0.65588	-0.638215	-0.0800169	-0.431962	0.271929
16	Waist to Hip	2q11.2_dup	7	0.727681	-0.00451548	-0.050172	-0.332572	0.232228	0.723308	-0.00459548	-0.0510609	-0.333732	0.23161
9	Arm_fat_percentage_right	2q11.2_dup	7	0.729167	-0.511525	-0.0506411	-0.33731	0.236028	0.726688	-0.516723	-0.0511556	-0.338003	0.235692
15	Heel_bone_mineral_density	2q11.2_dup	7	0.730807	0.0107128	0.0787015	-0.369638	0.527041	0.72937	0.0107796	0.079192	-0.369448	0.527832
5	Hand_grip_strength_right	2q11.2_dup	7	0.837321	0.301736	0.0267663	-0.22874	0.282272	0.831667	0.312708	0.0277396	-0.228035	0.283514
13	BP_diastolic	2q11.2_dup	7	0.969208	-0.0864575	-0.00811046	-0.419906	0.403685	0.970149	-0.083828	-0.00786379	-0.419734	0.404006
4	BMI	2q13_del	8	0.00016056	2.4844	0.521776	0.250813	0.792739	0.000166816	2.48073	0.521005	0.249757	0.792253
7	Hip_circumference	2q13_del	8	0.000284037	4.62991	0.505543	0.232543	0.778542	0.000290821	4.62618	0.505135	0.231896	0.778374
9	Arm_fat_percentage_right	2q13_del	8	0.00112068	3.40415	0.337012	0.134293	0.53973	0.00115341	3.39773	0.336375	0.13353	0.539221
2	weight	2q13_del	8	0.00217272	6.02487	0.379114	0.136728	0.621499	0.0022165	6.01925	0.37876	0.136128	0.621391
5	Hand_grip_strength_right	2q13_del	8	0.00251795	-3.17029	-0.281229	-0.463673	-0.0987851	0.00271804	-3.14923	-0.27936	-0.461996	-0.0967245
6	Waist_circumference	2q13_del	8	0.00295606	4.90933	0.364037	0.123987	0.604087	0.00309724	4.89127	0.362698	0.12237	0.603026
14	Peak_expiratory_flow	2q13_del	8	0.00527799	-47.134	-0.348573	-0.593481	-0.103665	0.00556787	-46.8823	-0.346711	-0.591837	-0.101586
15	Heel_bone_mineral_density	2q13_del	8	0.0356277	-0.0534192	-0.392442	-0.758512	-0.0263724	0.0360077	-0.0533454	-0.391899	-0.758215	-0.0255844
10	Trunk_fat_percentage	2q13_del	8	0.0455837	2.02375	0.25373	0.00498396	0.502476	0.0460719	2.02031	0.253299	0.00441604	0.502181
13	BP_diastolic	2q13_del	8	0.0680349	2.76706	0.259574	-0.0192297	0.538378	0.0677854	2.77007	0.259856	-0.0189977	0.53871
8	Leg_fat_percentage_right	2q13_del	8	0.084489	1.32988	0.124742	-0.0169734	0.266458	0.0855345	1.32659	0.124434	-0.0174061	0.266274
11	Pulse_rate_mean	2q13_del	8	0.125459	-2.44837	-0.217015	-0.494607	0.060576	0.120887	-2.48116	-0.219922	-0.497821	0.0579768
3	Height	2q13_del	8	0.296045	-0.921254	-0.0996165	-0.286462	0.0872289	0.29898	-0.915857	-0.099033	-0.285916	0.0878498
16	Waist to Hip	2q13_del	8	0.337688	0.00887722	0.0986358	-0.103006	0.300277	0.345634	0.00874069	0.0971187	-0.104716	0.298954
1	Birthweight	2q13_del	8	0.542561	-0.0688025	-0.10316	-0.435192	0.228873	0.543906	-0.0686122	-0.102875	-0.435095	0.229345
12	BP_systolic	2q13_del	8	0.571847	1.50222	0.0763984	-0.188469	0.341265	0.567117	1.52106	0.0773565	-0.187566	0.342279
2	weight	2q13_dup	9	0.000344587	-5.96175	-0.375142	-0.580564	-0.169719	0.000346398	-5.96553	-0.375379	-0.58101	-0.169748
7	Hip_circumference	2q13_dup	9	0.00043825	-3.80105	-0.415038	-0.646402	-0.183675	0.000439488	-3.80357	-0.415313	-0.64688	-0.183747
3	Height	2q13_dup	9	0.00269113	-2.24239	-0.242472	-0.400832	-0.0841128	0.00273636	-2.23904	-0.242111	-0.400502	-0.0837191
6	Waist_circumference	2q13_dup	9	0.0076463	-3.7338	-0.276869	-0.480314	-0.0734235	0.00752657	-3.74554	-0.27774	-0.48142	-0.0740591
14	Peak_expiratory_flow	2q13_dup	9	0.011036	-35.0641	-0.259311	-0.459282	-0.0593401	0.0115495	-34.8751	-0.257914	-0.458062	-0.0577652
4	BMI	2q13_dup	9	0.0121759	-1.39861	-0.293737	-0.523377	-0.0640958	0.012117	-1.40104	-0.294247	-0.524129	-0.0643643
8	Leg_fat_percentage_right	2q13_dup	9	0.0285237	-1.43705	-0.134795	-0.25543	-0.0141596	0.0284072	-1.43936	-0.135012	-0.255753	-0.0142711
11	Pulse_rate_mean	2q13_dup	9	0.0535034	2.63856	0.233874	-0.00352746	0.471275	0.0556967	2.61764	0.232019	-0.00564543	0.469683
10	Trunk_fat_percentage	2q13_dup	9	0.086068	-1.47907	-0.185441	-0.397182	0.0263002	0.0857299	-1.48148	-0.185743	-0.3976	0.0261144
13	BP_diastolic	2q13_dup	9	0.0892649	-2.18103	-0.204599	-0.440584	0.0313855	0.0897287	-2.17826	-0.20434	-0.440367	0.0316871
9	Arm_fat_percentage_right	2q13_dup	9	0.178238	-1.19721	-0.118524	-0.291086	0.0540377	0.176657	-1.20234	-0.119032	-0.291701	0.0536379
12	BP_systolic	2q13_dup	9	0.244439	-2.61787	-0.133137	-0.357322	0.0910481	0.246998	-2.60427	-0.132445	-0.356677	0.0917871
1	Birthweight	2q13_dup	9	0.335661	-0.110416	-0.165553	-0.502578	0.171471	0.336898	-0.110196	-0.165224	-0.502439	0.171991
5	Hand_grip_strength_right	2q13_dup	9	0.376661	-0.786273	-0.0697484	-0.22438	0.084883	0.385445	-0.772717	-0.0685458	-0.22334	0.0862484
16	Waist to Hip	2q13_dup	9	0.577482	-0.00437158	-0.0485731	-0.219471	0.122325	0.570201	-0.00445974	-0.0495527	-0.220615	0.121509
15	Heel_bone_mineral_density	2q13_dup	9	0.960977	0.000985704	0.00724143	-0.282838	0.297321	0.958047	0.00106048	0.00779075	-0.282483	0.298064
4	BMI	2q13del_NPHP1	10	0.224876	0.118919	0.0249754	-0.0153577	0.0653085	0.235361	0.116319	0.0244294	-0.0159196	0.0647784
6	Waist_circumference	2q13del_NPHP1	10	0.263144	0.274738	0.0203724	-0.0153107	0.0560555	0.263156	0.27487	0.0203822	-0.015319	0.0560835
3	Height	2q13del_NPHP1	10	0.314747	-0.131723	-0.0142434	-0.0420123	0.0135256	0.332856	-0.126826	-0.0137139	-0.0414704	0.0140426
11	Pulse_rate_mean	2q13del_NPHP1	10	0.319352	-0.238887	-0.0211741	-0.0628501	0.0205018	0.276263	-0.261295	-0.0231604	-0.0648535	0.0185327
14	Peak_expiratory_flow	2q13del_NPHP1	10	0.32929	-2.33468	-0.0172658	-0.0519544	0.0174228	0.369942	-2.14708	-0.0158784	-0.0505891	0.0188323
16	Waist to Hip	2q13del_NPHP1	10	0.331603	0.00133587	0.014843	-0.0151209	0.0448069	0.340054	0.00131312	0.0145902	-0.015383	0.0445633
2	weight	2q13del_NPHP1	10	0.41311	0.239428	0.015066	-0.0210136	0.0511455	0.415576	0.238253	0.014992	-0.0211006	0.0510846
7	Hip_circumference	2q13del_NPHP1	10	0.480834	0.133698	0.0145986	-0.025989	0.0551862	0.473494	0.135975	0.0148472	-0.0257495	0.0554439
5	Hand_grip_strength_right	2q13del_NPHP1	10	0.491883	0.107355	0.0095232	-0.0176333	0.0366797	0.435326	0.121897	0.0108131	-0.016354	0.0379802
1	Birthweight	2q13del_NPHP1	10	0.540075	0.0111726	0.0167518	-0.0368354	0.070339	0.546697	0.0109925	0.0164818	-0.0371149	0.0700784
8	Leg_fat_percentage_right	2q13del_NPHP1	10	0.551566	0.0680089	0.00637922	-0.0146196	0.0273781	0.57084	0.0647559	0.00607409	-0.0149292	0.0270774
12	BP_systolic	2q13del_NPHP1	10	0.587387	-0.215093	-0.010939	-0.0504504	0.0285725	0.606586	-0.204071	-0.0103784	-0.0498798	0.0291229
10	Trunk_fat_percentage	2q13del_NPHP1	10	0.607455	-0.0770571	-0.00966112	-0.0465213	0.027199	0.609617	-0.0765856	-0.00960201	-0.0464583	0.0272543
15	Heel_bone_mineral_density	2q13del_NPHP1	10	0.670996	0.0015285	0.0112291	-0.0405824	0.0630405	0.67442	0.00151206	0.0111083	-0.0407182	0.0629347
13	BP_diastolic	2q13del_NPHP1	10	0.683657	-0.0921558	-0.00864501	-0.0502274	0.0329374	0.711575	-0.0835976	-0.00784217	-0.0494127	0.0337283
9	Arm_fat_percentage_right	2q13del_NPHP1	10	0.91256	-0.017002	-0.0016832	-0.0317261	0.0283597	0.896842	-0.0200734	-0.00198727	-0.0320291	0.0280545
5	Hand_grip_strength_right	2q13dup_NPHP1	11	0.00574934	-0.482225	-0.042777	-0.0731349	-0.012419	0.00394865	-0.503122	-0.0446307	-0.0749801	-0.0142813
3	Height	2q13dup_NPHP1	11	0.113309	0.231987	0.0250851	-0.00596386	0.0561342	0.115798	0.230138	0.0248852	-0.0061285	0.0558989
11	Pulse_rate_mean	2q13dup_NPHP1	11	0.148193	0.383906	0.0340282	-0.0120966	0.080153	0.120171	0.412495	0.0365622	-0.00954965	0.082674
12	BP_systolic	2q13dup_NPHP1	11	0.299979	-0.454839	-0.0231317	-0.0668733	0.0206099	0.303583	-0.450922	-0.0229325	-0.0666219	0.0207569
14	Peak_expiratory_flow	2q13dup_NPHP1	11	0.349956	2.48944	0.0184103	-0.020195	0.0570155	0.322613	2.6344	0.0194823	-0.019123	0.0580876
10	Trunk_fat_percentage	2q13dup_NPHP1	11	0.391211	-0.144263	-0.0180871	-0.059432	0.0232577	0.381264	-0.147195	-0.0184547	-0.0597655	0.0228561
16	Waist to Hip	2q13dup_NPHP1	11	0.484521	0.001076	0.0119555	-0.0215648	0.0454759	0.4931	0.00105456	0.0117173	-0.02179	0.0452246
8	Leg_fat_percentage_right	2q13dup_NPHP1	11	0.615997	-0.0642587	-0.00602745	-0.0295825	0.0175275	0.625765	-0.0624554	-0.00585831	-0.0294018	0.0176852
2	weight	2q13dup_NPHP1	11	0.663691	0.1422	0.00894788	-0.0313847	0.0492804	0.705513	0.123539	0.00777365	-0.0325452	0.0480925
6	Waist_circumference	2q13dup_NPHP1	11	0.693274	0.108289	0.00802986	-0.0318728	0.0479326	0.711731	0.101438	0.00752182	-0.0323731	0.0474168
9	Arm_fat_percentage_right	2q13dup_NPHP1	11	0.734291	-0.0589369	-0.00583476	-0.039527	0.0278575	0.796823	-0.0446722	-0.00442255	-0.0380899	0.0292448
13	BP_diastolic	2q13dup_NPHP1	11	0.783295	0.0688744	0.00646101	-0.0395829	0.0525049	0.755733	0.0778097	0.00729922	-0.0386883	0.0532868
4	BMI	2q13dup_NPHP1	11	0.821327	-0.0247371	-0.0051953	-0.0502832	0.0398926	0.787603	-0.0295024	-0.00619612	-0.0512706	0.0388784
15	Heel_bone_mineral_density	2q13dup_NPHP1	11	0.836084	-0.000831381	-0.00610771	-0.0639645	0.051749	0.700912	-0.00154157	-0.0113251	-0.0691154	0.0464653
1	Birthweight	2q13dup_NPHP1	11	0.913732	-0.00218926	-0.00328249	-0.0626695	0.0561045	0.920521	-0.00201749	-0.00302495	-0.062445	0.0563951
7	Hip_circumference	2q13dup_NPHP1	11	0.934746	-0.0173593	-0.00189547	-0.04727	0.0434791	0.914874	-0.0226526	-0.00247345	-0.0478263	0.0428794
5	Hand_grip_strength_right	2q21.1_del	12	0.11434	-1.87089	-0.165962	-0.371968	0.0400431	0.117743	-1.85547	-0.164594	-0.370816	0.0416284
15	Heel_bone_mineral_density	2q21.1_del	12	0.127294	-0.0462138	-0.339508	-0.775889	0.0968731	0.128246	-0.0461293	-0.338887	-0.775561	0.0977866
2	weight	2q21.1_del	12	0.13768	3.33615	0.209927	-0.0672382	0.487091	0.138599	3.33176	0.20965	-0.0677961	0.487097
3	Height	2q21.1_del	12	0.208508	1.26789	0.137098	-0.0765551	0.350752	0.207363	1.27134	0.137472	-0.0762248	0.351168
7	Hip_circumference	2q21.1_del	12	0.220816	1.78596	0.19501	-0.117162	0.507182	0.222002	1.78294	0.19468	-0.117765	0.507126
14	Peak_expiratory_flow	2q21.1_del	12	0.234664	-21.1102	-0.156118	-0.413587	0.101352	0.239624	-20.9067	-0.154613	-0.412311	0.103086
6	Waist_circumference	2q21.1_del	12	0.257446	2.13886	0.158601	-0.115894	0.433096	0.261148	2.12475	0.157555	-0.117258	0.432367
4	BMI	2q21.1_del	12	0.360001	0.689001	0.144704	-0.165134	0.454543	0.362351	0.686358	0.144149	-0.166016	0.454314
16	Waist to Hip	2q21.1_del	12	0.490624	0.00729852	0.0810947	-0.149485	0.311674	0.497322	0.00719311	0.0799234	-0.150878	0.310725
9	Arm_fat_percentage_right	2q21.1_del	12	0.493668	0.809671	0.0801575	-0.149366	0.309681	0.496819	0.804277	0.0796235	-0.150043	0.30929
10	Trunk_fat_percentage	2q21.1_del	12	0.70616	-0.432106	-0.0541758	-0.335814	0.227462	0.704757	-0.43451	-0.0544771	-0.33627	0.227315
12	BP_systolic	2q21.1_del	12	0.78188	-0.849483	-0.0432021	-0.34903	0.262626	0.786316	-0.831947	-0.0423103	-0.348203	0.263582
8	Leg_fat_percentage_right	2q21.1_del	12	0.822517	0.19577	0.0183632	-0.142091	0.178817	0.824593	0.193611	0.0181607	-0.142434	0.178755
11	Pulse_rate_mean	2q21.1_del	12	0.841424	-0.367875	-0.0326073	-0.352037	0.286823	0.831961	-0.390585	-0.0346202	-0.354404	0.285164
13	BP_diastolic	2q21.1_del	12	0.946255	0.118028	0.0110721	-0.31085	0.332994	0.944549	0.121803	0.0114262	-0.310554	0.333406
1	Birthweight	2q21.1_del	12	0.966984	0.00568608	0.0085255	-0.395176	0.412227	0.966128	0.00583686	0.00875157	-0.395178	0.412681
5	Hand_grip_strength_right	2q21.1_dup	13	0.0214272	-2.32449	-0.2062	-0.381886	-0.0305141	0.022465	-2.30877	-0.204806	-0.380677	-0.0289347
11	Pulse_rate_mean	2q21.1_dup	13	0.235667	-1.83941	-0.163039	-0.4325	0.106422	0.230294	-1.86275	-0.165108	-0.434868	0.104652
12	BP_systolic	2q21.1_dup	13	0.301085	2.66573	0.135571	-0.121378	0.39252	0.298396	2.68116	0.136356	-0.120647	0.393359
8	Leg_fat_percentage_right	2q21.1_dup	13	0.305934	0.752449	0.0705796	-0.0645391	0.205698	0.307498	0.750676	0.0704133	-0.0648236	0.20565
14	Peak_expiratory_flow	2q21.1_dup	13	0.372438	-13.4153	-0.0992112	-0.317225	0.118803	0.381015	-13.1881	-0.0975304	-0.315738	0.120677
10	Trunk_fat_percentage	2q21.1_dup	13	0.471756	0.694521	0.0870763	-0.150084	0.324236	0.473404	0.692321	0.0868005	-0.15049	0.324091
3	Height	2q21.1_dup	13	0.583651	-0.465273	-0.0503107	-0.230231	0.12961	0.586867	-0.461394	-0.0498913	-0.229848	0.130065
2	weight	2q21.1_dup	13	0.614093	-0.954249	-0.0600459	-0.293442	0.17335	0.612903	-0.958428	-0.0603088	-0.293942	0.173325
7	Hip_circumference	2q21.1_dup	13	0.633988	-0.584828	-0.0638577	-0.326729	0.199014	0.632741	-0.587493	-0.0641487	-0.32725	0.198953
13	BP_diastolic	2q21.1_dup	13	0.637941	-0.692256	-0.0649396	-0.335413	0.205533	0.639711	-0.688737	-0.0646095	-0.335131	0.205912
16	Waist to Hip	2q21.1_dup	13	0.721363	0.00317987	0.0353319	-0.15884	0.229504	0.730074	0.0030793	0.0342145	-0.160144	0.228573
4	BMI	2q21.1_dup	13	0.721555	-0.225891	-0.0474419	-0.308354	0.21347	0.718718	-0.228535	-0.047997	-0.309184	0.21319
1	Birthweight	2q21.1_dup	13	0.748645	0.0385417	0.057788	-0.295686	0.411262	0.747332	0.0387721	0.0581334	-0.29554	0.411807
9	Arm_fat_percentage_right	2q21.1_dup	13	0.887264	-0.141214	-0.0139802	-0.207259	0.179299	0.883432	-0.146138	-0.0144677	-0.207867	0.178932
15	Heel_bone_mineral_density	2q21.1_dup	13	0.93983	-0.0017359	-0.0127527	-0.34388	0.318375	0.942669	-0.00165495	-0.012158	-0.343508	0.319192
6	Waist_circumference	2q21.1_dup	13	0.986703	-0.0265078	-0.00196561	-0.233117	0.229186	0.980006	-0.0399045	-0.002959	-0.234378	0.22846
5	Hand_grip_strength_right	3q29_del	14	2.38885e-05	-11.9665	-1.06152	-1.55395	-0.569098	8.92164e-06	-11.1066	-0.985236	-1.41997	-0.5505
3	Height	3q29_del	14	0.000364389	-8.48205	-0.917177	-1.42147	-0.412882	3.15193e-05	-8.73632	-0.944672	-1.38951	-0.499835
13	BP_diastolic	3q29_del	14	0.00217395	13.1463	1.23324	0.444726	2.02175	0.000159115	14.0284	1.31599	0.632993	1.99898
12	BP_systolic	3q29_del	14	0.0046126	21.2898	1.08274	0.333645	1.83183	0.000451008	22.8381	1.16148	0.512603	1.81035
11	Pulse_rate_mean	3q29_del	14	0.0203213	10.5948	0.939088	0.145862	1.73231	0.000625792	13.5396	1.2001	0.51238	1.88783
14	Peak_expiratory_flow	3q29_del	14	0.0744722	-97.6497	-0.722154	-1.51567	0.0713597	0.02627	-99.4204	-0.735249	-1.38373	-0.0867665
2	weight	3q29_del	14	0.255707	-6.02899	-0.379372	-1.03357	0.274822	0.161359	-6.55837	-0.412683	-0.990215	0.164849
16	Waist to Hip	3q29_del	14	0.304915	0.0256394	0.284882	-0.259353	0.829117	0.0335873	0.04688	0.520889	0.0404543	1.00132
1	Birthweight	3q29_del	14	0.377571	-0.335612	-0.503204	-1.62093	0.614522	0.378223	-0.335343	-0.502801	-1.62116	0.615557
7	Hip_circumference	3q29_del	14	0.627051	-1.67286	-0.18266	-0.919481	0.55416	0.348138	-2.85125	-0.31133	-0.961714	0.339054
9	Arm_fat_percentage_right	3q29_del	14	0.630822	1.34174	0.132832	-0.408911	0.674576	0.530248	1.54636	0.15309	-0.324981	0.631161
4	BMI	3q29_del	14	0.652036	0.80115	0.168258	-0.563064	0.899581	0.675855	0.65583	0.137738	-0.507908	0.783384
8	Leg_fat_percentage_right	3q29_del	14	0.657652	-0.912903	-0.0856302	-0.464349	0.293088	0.962871	0.0846448	0.00793967	-0.326352	0.342231
10	Trunk_fat_percentage	3q29_del	14	0.840955	-0.542842	-0.0680594	-0.732795	0.596677	0.803706	-0.5933	-0.0743856	-0.66095	0.512178
6	Waist_circumference	3q29_del	14	0.861704	0.776594	0.0575861	-0.590308	0.70548	0.627358	1.91076	0.141687	-0.430364	0.713738
15	Heel_bone_mineral_density	3q29_del	14	0.880657	-0.00809688	-0.0594834	-0.836014	0.717047	0.578778	-0.0277379	-0.203776	-0.92318	0.515629
2	weight	3q29_dup	15	7.69557e-06	28.0771	1.76675	0.992693	2.5408	7.89619e-06	28.0711	1.76637	0.991527	2.5412
4	BMI	3q29_dup	15	2.74969e-05	8.81494	1.85132	0.986009	2.71663	2.82333e-05	8.8116	1.85062	0.984397	2.71684
6	Waist_circumference	3q29_dup	15	0.000166584	19.8593	1.47261	0.706004	2.23922	0.00017181	19.8415	1.47129	0.703796	2.23878
7	Hip_circumference	3q29_dup	15	0.00018347	15.2389	1.66394	0.79213	2.53576	0.000186268	15.2367	1.66371	0.79113	2.53628
8	Leg_fat_percentage_right	3q29_dup	15	0.00107322	7.97197	0.74777	0.299658	1.19588	0.00109088	7.96769	0.747368	0.298864	1.19587
9	Arm_fat_percentage_right	3q29_dup	15	0.0128558	8.21825	0.813608	0.172611	1.4546	0.012991	8.21107	0.812897	0.171499	1.45429
11	Pulse_rate_mean	3q29_dup	15	0.0539318	10.7783	0.955353	-0.0161458	1.92685	0.0546242	10.7593	0.953668	-0.0189083	1.92624
10	Trunk_fat_percentage	3q29_dup	15	0.0915851	5.40003	0.677035	-0.109501	1.46357	0.0920404	5.39543	0.676458	-0.11051	1.46343
16	Waist to Hip	3q29_dup	15	0.134753	0.0442255	0.491394	-0.152561	1.13535	0.136431	0.0440784	0.489759	-0.154815	1.13433
14	Peak_expiratory_flow	3q29_dup	15	0.250106	-56.3178	-0.41649	-1.12626	0.293283	0.25275	-56.0543	-0.414541	-1.12494	0.295862
1	Birthweight	3q29_dup	15	0.290229	0.348376	0.522342	-0.445651	1.49034	0.290205	0.34859	0.522663	-0.445877	1.4912
12	BP_systolic	3q29_dup	15	0.38036	-8.07425	-0.410632	-1.32809	0.506823	0.380855	-8.06756	-0.410291	-1.32794	0.507357
3	Height	3q29_dup	15	0.565099	1.61968	0.175138	-0.421547	0.771823	0.564193	1.62377	0.175581	-0.421224	0.772386
15	Heel_bone_mineral_density	3q29_dup	15	0.67845	0.0244922	0.179931	-0.670709	1.03057	0.677851	0.024557	0.180407	-0.670804	1.03162
5	Hand_grip_strength_right	3q29_dup	15	0.702924	1.27804	0.113372	-0.469268	0.696011	0.698706	1.29848	0.115185	-0.468068	0.698438
13	BP_diastolic	3q29_dup	15	0.811326	1.25386	0.117622	-0.848109	1.08335	0.81102	1.25615	0.117838	-0.848068	1.08374
16	Waist to Hip	WBS_dup	16	2.27713e-07	0.0987851	1.09761	0.681927	1.5133	3.93632e-08	0.100848	1.12054	0.720774	1.5203
5	Hand_grip_strength_right	WBS_dup	16	0.000341751	-7.7475	-0.687261	-1.06337	-0.311153	0.000477051	-7.26813	-0.644738	-1.00647	-0.283004
6	Waist_circumference	WBS_dup	16	0.00194094	10.5523	0.782475	0.287621	1.27733	0.000663068	11.1499	0.82679	0.3508	1.30278
15	Heel_bone_mineral_density	WBS_dup	16	0.0467155	0.107262	0.787998	0.0114571	1.56454	0.0133487	0.123629	0.908233	0.18881	1.62766
14	Peak_expiratory_flow	WBS_dup	16	0.0473915	-76.7572	-0.567647	-1.12876	-0.00653536	0.0174787	-86.8138	-0.642019	-1.17151	-0.112527
8	Leg_fat_percentage_right	WBS_dup	16	0.108142	2.52782	0.237109	-0.0521501	0.526368	0.0527874	2.93015	0.274848	-0.00330691	0.553003
9	Arm_fat_percentage_right	WBS_dup	16	0.215976	2.63848	0.26121	-0.152564	0.674984	0.0945541	3.42743	0.339316	-0.0584743	0.737105
1	Birthweight	WBS_dup	16	0.308616	-0.273872	-0.410633	-1.20112	0.379859	0.339351	-0.238078	-0.356965	-1.08923	0.375296
2	weight	WBS_dup	16	0.343795	3.83543	0.241344	-0.258316	0.741004	0.200653	4.98623	0.313757	-0.166789	0.794303
4	BMI	WBS_dup	16	0.347994	1.27348	0.267458	-0.291108	0.826024	0.199056	1.67606	0.352008	-0.185211	0.889226
11	Pulse_rate_mean	WBS_dup	16	0.461121	-2.48541	-0.220299	-0.806156	0.365558	0.323078	-3.19405	-0.28311	-0.844648	0.278428
10	Trunk_fat_percentage	WBS_dup	16	0.526659	1.30811	0.164005	-0.343714	0.671724	0.295708	2.07692	0.260396	-0.227674	0.748465
13	BP_diastolic	WBS_dup	16	0.694663	-1.30405	-0.122332	-0.733144	0.488481	0.815837	-0.737861	-0.0692177	-0.651709	0.513274
12	BP_systolic	WBS_dup	16	0.780979	-1.61864	-0.0823188	-0.662594	0.497957	0.695548	-2.17261	-0.110492	-0.663879	0.442894
7	Hip_circumference	WBS_dup	16	0.899365	0.332554	0.0363117	-0.526455	0.599078	0.761252	0.768308	0.083892	-0.45727	0.625054
3	Height	WBS_dup	16	0.917862	0.187427	0.0202667	-0.36491	0.405443	0.884786	0.253074	0.0273652	-0.342774	0.397505
12	BP_systolic	7q11.23dup_distal	17	0.00623414	10.7352	0.545961	0.154745	0.937178	0.00619596	10.7454	0.54648	0.155181	0.937779
13	BP_diastolic	7q11.23dup_distal	17	0.00624055	6.12556	0.57463	0.162819	0.986441	0.00624252	6.12643	0.574712	0.162827	0.986597
5	Hand_grip_strength_right	7q11.23dup_distal	17	0.0218973	-3.58149	-0.317705	-0.589366	-0.0460434	0.0223409	-3.57333	-0.316982	-0.588929	-0.045034
16	Waist to Hip	7q11.23dup_distal	17	0.0450564	0.0276316	0.307018	0.00676659	0.607269	0.0457017	0.0275755	0.306394	0.00585453	0.606934
3	Height	7q11.23dup_distal	17	0.0555345	-2.51348	-0.271786	-0.550001	0.00642852	0.0558584	-2.51066	-0.271481	-0.549752	0.0067893
6	Waist_circumference	7q11.23dup_distal	17	0.123155	3.7915	0.281148	-0.0762831	0.638579	0.124306	3.78428	0.280612	-0.0772321	0.638457
4	BMI	7q11.23dup_distal	17	0.152296	1.40303	0.294665	-0.108789	0.698119	0.15326	1.40121	0.294283	-0.109596	0.698162
9	Arm_fat_percentage_right	7q11.23dup_distal	17	0.155712	2.18665	0.216479	-0.0823925	0.51535	0.156659	2.18302	0.216119	-0.0829385	0.515177
8	Leg_fat_percentage_right	7q11.23dup_distal	17	0.2476	1.31398	0.123251	-0.0856812	0.332183	0.248592	1.31237	0.1231	-0.0860147	0.332215
7	Hip_circumference	7q11.23dup_distal	17	0.514098	1.23931	0.135321	-0.271172	0.541814	0.514921	1.23797	0.135175	-0.271674	0.542024
1	Birthweight	7q11.23dup_distal	17	0.536202	-0.122868	-0.184224	-0.767946	0.399499	0.537352	-0.122591	-0.183808	-0.76786	0.400244
10	Trunk_fat_percentage	7q11.23dup_distal	17	0.569438	0.848986	0.106443	-0.260285	0.47317	0.570573	0.846957	0.106188	-0.260741	0.473117
2	weight	7q11.23dup_distal	17	0.59202	1.56826	0.0986823	-0.262224	0.459588	0.593008	1.56567	0.0985192	-0.262754	0.459792
15	Heel_bone_mineral_density	7q11.23dup_distal	17	0.754094	-0.0130856	-0.0961329	-0.697632	0.505366	0.753671	-0.0131177	-0.0963685	-0.698271	0.505534
14	Peak_expiratory_flow	7q11.23dup_distal	17	0.886748	-3.48694	-0.0257872	-0.380666	0.329092	0.889487	-3.4051	-0.0251819	-0.380376	0.330012
11	Pulse_rate_mean	7q11.23dup_distal	17	0.963519	0.109064	0.00966712	-0.404586	0.42392	0.967858	0.0961915	0.00852611	-0.406186	0.423239
3	Height	8p23.1_dup	18	0.0318634	6.04224	0.653356	0.0566747	1.25004	0.0318245	6.04483	0.653636	0.0568349	1.25044
12	BP_systolic	8p23.1_dup	18	0.0402203	-16.8886	-0.858902	-1.67949	-0.0383182	0.0404524	-16.8726	-0.858086	-1.67884	-0.0373295
13	BP_diastolic	8p23.1_dup	18	0.0424189	-9.53393	-0.894365	-1.75813	-0.0305982	0.0425921	-9.52767	-0.893778	-1.7577	-0.0298551
2	weight	8p23.1_dup	18	0.17809	8.45187	0.531832	-0.242208	1.30587	0.178535	8.45178	0.531826	-0.243001	1.30665
7	Hip_circumference	8p23.1_dup	18	0.234117	4.84689	0.529235	-0.342561	1.40103	0.234533	4.84684	0.529229	-0.343331	1.40179
10	Trunk_fat_percentage	8p23.1_dup	18	0.469601	2.31454	0.290188	-0.496336	1.07671	0.469738	2.3151	0.290258	-0.496698	1.07721
16	Waist to Hip	8p23.1_dup	18	0.48403	-0.0206938	-0.229931	-0.873877	0.414015	0.483105	-0.0207575	-0.230639	-0.875204	0.413925
15	Heel_bone_mineral_density	8p23.1_dup	18	0.603838	0.0395744	0.290731	-0.807425	1.38889	0.603261	0.039664	0.29139	-0.807503	1.39028
1	Birthweight	8p23.1_dup	18	0.62491	0.227744	0.341471	-1.02745	1.71039	0.625136	0.227724	0.341441	-1.02825	1.71114
9	Arm_fat_percentage_right	8p23.1_dup	18	0.643622	1.52831	0.151303	-0.489687	0.792292	0.644309	1.5261	0.151084	-0.490306	0.792474
6	Waist_circumference	8p23.1_dup	18	0.651627	2.38151	0.176594	-0.589995	0.943183	0.652999	2.37422	0.176053	-0.591423	0.943529
5	Hand_grip_strength_right	8p23.1_dup	18	0.704092	-1.27276	-0.112903	-0.69554	0.469733	0.706937	-1.26125	-0.111883	-0.695133	0.471367
4	BMI	8p23.1_dup	18	0.766662	0.623784	0.131008	-0.734283	0.996298	0.767163	0.623059	0.130855	-0.735347	0.997057
8	Leg_fat_percentage_right	8p23.1_dup	18	0.817641	0.562013	0.0527167	-0.395383	0.500817	0.817582	0.562691	0.0527803	-0.395712	0.501273
14	Peak_expiratory_flow	8p23.1_dup	18	0.888956	7.64394	0.0565296	-0.736993	0.850053	0.886739	7.80448	0.0577169	-0.736511	0.851945
11	Pulse_rate_mean	8p23.1_dup	18	0.976062	0.150084	0.013303	-0.855616	0.882222	0.978726	0.133522	0.011835	-0.858048	0.881718
5	Hand_grip_strength_right	10q11.21q11.23_del	19	0.0582698	-1.89634	-0.168219	-0.342328	0.00588923	0.0607633	-1.87984	-0.166756	-0.341048	0.00753598
12	BP_systolic	10q11.21q11.23_del	19	0.0694862	-4.54754	-0.231274	-0.480985	0.0184373	0.0706683	-4.52934	-0.230348	-0.480112	0.0194151
3	Height	10q11.21q11.23_del	19	0.0706931	1.52075	0.164441	-0.0138758	0.342759	0.0698817	1.52546	0.164951	-0.0134024	0.343304
14	Peak_expiratory_flow	10q11.21q11.23_del	19	0.128406	-23.5446	-0.174121	-0.398579	0.0503368	0.132996	-23.2861	-0.172209	-0.396866	0.0524481
11	Pulse_rate_mean	10q11.21q11.23_del	19	0.301648	-1.55779	-0.138077	-0.400082	0.123928	0.293935	-1.58461	-0.140455	-0.40275	0.12184
2	weight	10q11.21q11.23_del	19	0.366153	1.69489	0.106651	-0.124655	0.337956	0.368186	1.68943	0.106307	-0.125233	0.337847
8	Leg_fat_percentage_right	10q11.21q11.23_del	19	0.429613	-0.585865	-0.054954	-0.191318	0.0814102	0.427851	-0.588621	-0.0552125	-0.191696	0.0812711
10	Trunk_fat_percentage	10q11.21q11.23_del	19	0.431808	0.765706	0.0960012	-0.143355	0.335358	0.43375	0.7629	0.0956494	-0.143839	0.335137
13	BP_diastolic	10q11.21q11.23_del	19	0.692162	-0.566023	-0.0530979	-0.315952	0.209756	0.693929	-0.562702	-0.0527863	-0.315688	0.210115
16	Waist to Hip	10q11.21q11.23_del	19	0.723748	0.0031233	0.0347033	-0.157732	0.227139	0.733961	0.00300606	0.0334007	-0.15922	0.226021
7	Hip_circumference	10q11.21q11.23_del	19	0.766962	0.360756	0.0393911	-0.221128	0.29991	0.769798	0.356549	0.0389318	-0.221816	0.299679
6	Waist_circumference	10q11.21q11.23_del	19	0.770581	0.459647	0.0340838	-0.194995	0.263163	0.778834	0.443174	0.0328623	-0.196482	0.262206
15	Heel_bone_mineral_density	10q11.21q11.23_del	19	0.808213	-0.0053448	-0.0392654	-0.356318	0.277787	0.810836	-0.00527383	-0.038744	-0.356009	0.278521
4	BMI	10q11.21q11.23_del	19	0.824399	0.139384	0.0292736	-0.2293	0.287847	0.828889	0.135906	0.0285431	-0.230302	0.287388
9	Arm_fat_percentage_right	10q11.21q11.23_del	19	0.895836	0.131619	0.0130303	-0.182038	0.208098	0.900861	0.125314	0.0124061	-0.182784	0.207596
1	Birthweight	10q11.21q11.23_del	19	0.952559	0.00800054	0.0119957	-0.383194	0.407186	0.951317	0.00821501	0.0123173	-0.383096	0.407731
1	Birthweight	10q11.21q11.23_dup	20	0.00938487	-0.382694	-0.573797	-1.00672	-0.140872	0.00946147	-0.382498	-0.573504	-1.00667	-0.140335
9	Arm_fat_percentage_right	10q11.21q11.23_dup	20	0.0413376	2.38298	0.235916	0.00927074	0.462561	0.0420327	2.37637	0.235261	0.00847443	0.462047
3	Height	10q11.21q11.23_dup	20	0.0608439	-1.86614	-0.201788	-0.412761	0.00918503	0.0615558	-1.86139	-0.201275	-0.41229	0.00974096
8	Leg_fat_percentage_right	10q11.21q11.23_dup	20	0.0670405	1.57834	0.148048	-0.0103923	0.306489	0.0678897	1.57484	0.14772	-0.0108597	0.306299
10	Trunk_fat_percentage	10q11.21q11.23_dup	20	0.0673798	2.07005	0.259534	-0.0185628	0.537632	0.0680045	2.06648	0.259087	-0.0191629	0.537337
7	Hip_circumference	10q11.21q11.23_dup	20	0.0975216	2.38681	0.260617	-0.0476522	0.568887	0.0983961	2.38269	0.260167	-0.0483723	0.568706
4	BMI	10q11.21q11.23_dup	20	0.111515	1.1829	0.248433	-0.0575319	0.554397	0.113098	1.17893	0.2476	-0.058686	0.553887
15	Heel_bone_mineral_density	10q11.21q11.23_dup	20	0.117796	0.0516558	0.379487	-0.0960469	0.855021	0.117463	0.0517374	0.380086	-0.0957663	0.855939
6	Waist_circumference	10q11.21q11.23_dup	20	0.127422	2.84301	0.210815	-0.0602447	0.481874	0.130083	2.82656	0.209595	-0.0617778	0.480968
13	BP_diastolic	10q11.21q11.23_dup	20	0.286863	1.8394	0.172552	-0.144993	0.490096	0.286686	1.84041	0.172646	-0.144956	0.490248
14	Peak_expiratory_flow	10q11.21q11.23_dup	20	0.347435	-17.9096	-0.132448	-0.408736	0.14384	0.353705	-17.6938	-0.130852	-0.407385	0.145681
5	Hand_grip_strength_right	10q11.21q11.23_dup	20	0.447722	-0.899591	-0.0798005	-0.28581	0.126209	0.456797	-0.882643	-0.0782971	-0.284523	0.127929
16	Waist to Hip	10q11.21q11.23_dup	20	0.452963	0.00784638	0.087182	-0.140502	0.314866	0.460219	0.00772836	0.0858706	-0.142032	0.313773
2	weight	10q11.21q11.23_dup	20	0.591013	1.19252	0.0750393	-0.198654	0.348733	0.593602	1.18542	0.074592	-0.199379	0.348563
11	Pulse_rate_mean	10q11.21q11.23_dup	20	0.788789	0.492583	0.043661	-0.275784	0.363106	0.800328	0.46559	0.0412684	-0.278531	0.361068
12	BP_systolic	10q11.21q11.23_dup	20	0.844942	0.591909	0.0301027	-0.271571	0.331776	0.841962	0.603562	0.0306953	-0.271042	0.332432
14	Peak_expiratory_flow	10q23_dup	21	0.0608899	-91.7784	-0.678734	-1.38849	0.0310212	0.0623044	-91.3614	-0.67565	-1.38604	0.0347351
3	Height	10q23_dup	21	0.127043	-3.63078	-0.392601	-0.896893	0.11169	0.127923	-3.62312	-0.391773	-0.896166	0.11262
5	Hand_grip_strength_right	10q23_dup	21	0.129327	-4.29581	-0.381071	-0.873491	0.111349	0.131865	-4.27206	-0.378964	-0.871902	0.113975
6	Waist_circumference	10q23_dup	21	0.189838	5.84455	0.433386	-0.214502	1.08127	0.191878	5.82447	0.431896	-0.21674	1.08053
16	Waist to Hip	10q23_dup	21	0.203226	0.031799	0.353322	-0.190917	0.897561	0.205784	0.0316502	0.351669	-0.193093	0.896431
15	Heel_bone_mineral_density	10q23_dup	21	0.214138	-0.0820515	-0.602788	-1.55382	0.348246	0.215024	-0.081948	-0.602028	-1.5537	0.349645
4	BMI	10q23_dup	21	0.255997	2.01804	0.423831	-0.307474	1.15514	0.257482	2.01387	0.422954	-0.309121	1.15503
9	Arm_fat_percentage_right	10q23_dup	21	0.273075	3.05998	0.302939	-0.238798	0.844676	0.274705	3.05151	0.3021	-0.239975	0.844176
8	Leg_fat_percentage_right	10q23_dup	21	0.288779	2.18523	0.204974	-0.17374	0.583689	0.290277	2.18036	0.204518	-0.174528	0.583564
7	Hip_circumference	10q23_dup	21	0.372395	3.07102	0.335326	-0.401478	1.07213	0.373472	3.06679	0.334864	-0.402585	1.07231
10	Trunk_fat_percentage	10q23_dup	21	0.474173	1.93607	0.242736	-0.421998	0.907471	0.475374	1.93187	0.242211	-0.422889	0.907311
2	weight	10q23_dup	21	0.729342	1.83529	0.115485	-0.538694	0.769665	0.730294	1.83043	0.11518	-0.539665	0.770024
12	BP_systolic	10q23_dup	21	0.733904	2.36519	0.120286	-0.573246	0.813819	0.732065	2.38269	0.121177	-0.572502	0.814855
11	Pulse_rate_mean	10q23_dup	21	0.911381	0.470481	0.0417019	-0.692678	0.776082	0.918251	0.434356	0.0384999	-0.696695	0.773695
13	BP_diastolic	10q23_dup	21	0.92239	0.386819	0.0362869	-0.693736	0.766309	0.921816	0.389762	0.0365631	-0.693591	0.766717
1	Birthweight	10q23_dup	21	0.955026	-0.0262714	-0.0393903	-1.40832	1.32954	0.955992	-0.0257209	-0.038565	-1.40827	1.33114
1	Birthweight	13q12.12_del	22	0.0810366	-0.186473	-0.279591	-0.593677	0.0344944	0.0661783	-0.193937	-0.290782	-0.600991	0.0194265
13	BP_diastolic	13q12.12_del	22	0.127475	-1.83676	-0.172304	-0.393877	0.04927	0.12182	-1.85271	-0.173801	-0.39397	0.0463693
14	Peak_expiratory_flow	13q12.12_del	22	0.215891	-15.9719	-0.118118	-0.30519	0.0689539	0.213845	-15.9472	-0.117935	-0.303887	0.0680157
11	Pulse_rate_mean	13q12.12_del	22	0.380677	-1.1248	-0.0996985	-0.322599	0.123201	0.50359	-0.85354	-0.075655	-0.29735	0.14604
10	Trunk_fat_percentage	13q12.12_del	22	0.394769	0.668606	0.0838272	-0.109237	0.276892	0.436629	0.607857	0.0762107	-0.115807	0.268228
15	Heel_bone_mineral_density	13q12.12_del	22	0.405909	0.0152263	0.111859	-0.151931	0.375649	0.403883	0.0153023	0.112418	-0.151549	0.376385
5	Hand_grip_strength_right	13q12.12_del	22	0.541399	0.505401	0.0448328	-0.0990526	0.188718	0.506884	0.546516	0.0484801	-0.0946864	0.191647
16	Waist to Hip	13q12.12_del	22	0.549054	0.00434894	0.0483216	-0.109742	0.206386	0.49323	0.00494823	0.0549803	-0.102291	0.212252
6	Waist_circumference	13q12.12_del	22	0.561617	0.751515	0.0557264	-0.132443	0.243896	0.556741	0.75723	0.0561502	-0.131112	0.243413
7	Hip_circumference	13q12.12_del	22	0.629854	0.481901	0.052619	-0.161376	0.266614	0.669373	0.424804	0.0463845	-0.16652	0.259289
9	Arm_fat_percentage_right	13q12.12_del	22	0.636498	0.383232	0.03794	-0.119404	0.195284	0.666264	0.347855	0.0344376	-0.122065	0.19094
8	Leg_fat_percentage_right	13q12.12_del	22	0.672186	0.253171	0.0237474	-0.086247	0.133742	0.729015	0.206217	0.0193431	-0.0900904	0.128777
3	Height	13q12.12_del	22	0.693296	0.272557	0.029472	-0.116994	0.175938	0.708259	0.257112	0.0278018	-0.117819	0.173422
12	BP_systolic	13q12.12_del	22	0.718804	-0.760391	-0.0386711	-0.249177	0.171834	0.737732	-0.702715	-0.035738	-0.244916	0.17344
4	BMI	13q12.12_del	22	0.830694	0.110326	0.0231708	-0.18923	0.235572	0.830597	0.109847	0.0230702	-0.188285	0.234426
2	weight	13q12.12_del	22	0.850454	0.290461	0.0182772	-0.171723	0.208278	0.85516	0.279822	0.0176077	-0.17145	0.206666
2	weight	13q12.12_dup	23	0.00630485	-2.65856	-0.167289	-0.287326	-0.0472526	0.00436391	-2.75749	-0.173514	-0.292816	-0.0542126
9	Arm_fat_percentage_right	13q12.12_dup	23	0.0108282	-1.315	-0.130185	-0.230317	-0.0300527	0.0118889	-1.2895	-0.12766	-0.22713	-0.0281907
14	Peak_expiratory_flow	13q12.12_dup	23	0.0189062	18.7515	0.138674	0.0228874	0.254461	0.0496296	15.5726	0.115165	0.000186887	0.230143
10	Trunk_fat_percentage	13q12.12_dup	23	0.0189178	-1.1736	-0.147141	-0.27001	-0.0242729	0.0252685	-1.11118	-0.139315	-0.261361	-0.0172685
6	Waist_circumference	13q12.12_dup	23	0.0203374	-1.89326	-0.140389	-0.258988	-0.0217905	0.0183306	-1.91348	-0.141888	-0.259781	-0.0239951
8	Leg_fat_percentage_right	13q12.12_dup	23	0.0217342	-0.873826	-0.0819648	-0.151964	-0.0119654	0.027994	-0.831337	-0.0779793	-0.147533	-0.00842524
7	Hip_circumference	13q12.12_dup	23	0.0227557	-1.43536	-0.156728	-0.291603	-0.0218528	0.0185295	-1.47487	-0.161041	-0.295076	-0.0270065
3	Height	13q12.12_dup	23	0.0264582	-0.966764	-0.104538	-0.196854	-0.0122211	0.0159702	-1.04237	-0.112713	-0.204393	-0.0210326
4	BMI	13q12.12_dup	23	0.0429123	-0.659985	-0.138611	-0.272798	-0.00442317	0.0383559	-0.671023	-0.140929	-0.274299	-0.00755829
13	BP_diastolic	13q12.12_dup	23	0.166243	-1.02097	-0.0957761	-0.231373	0.0398208	0.153922	-1.04404	-0.0979397	-0.23257	0.0366906
16	Waist to Hip	13q12.12_dup	23	0.191612	-0.00597402	-0.066378	-0.166007	0.0332511	0.200391	-0.00582191	-0.0646879	-0.163705	0.0343296
12	BP_systolic	13q12.12_dup	23	0.244767	-1.50324	-0.0764501	-0.205272	0.0523714	0.204288	-1.62894	-0.082843	-0.21075	0.0450641
15	Heel_bone_mineral_density	13q12.12_dup	23	0.614166	-0.00582058	-0.0427607	-0.209004	0.123483	0.509822	-0.00758618	-0.0557316	-0.221456	0.109993
11	Pulse_rate_mean	13q12.12_dup	23	0.832891	0.165274	0.0146493	-0.12143	0.150729	0.768215	0.229425	0.0203354	-0.114905	0.155576
1	Birthweight	13q12.12_dup	23	0.876954	-0.00963994	-0.0144538	-0.197419	0.168512	0.848428	-0.0118014	-0.0176946	-0.199151	0.163762
5	Hand_grip_strength_right	13q12.12_dup	23	0.886931	0.0738972	0.00655524	-0.0838041	0.0969146	0.848068	-0.098964	-0.00877885	-0.0985894	0.0810317
3	Height	13q12del_CRYL1	24	0.000834254	1.11222	0.120266	0.0497176	0.190815	0.000760708	1.11939	0.121041	0.0505763	0.191506
7	Hip_circumference	13q12del_CRYL1	24	0.0682614	0.878262	0.0958979	-0.00718894	0.198985	0.0699283	0.872556	0.0952749	-0.00775835	0.198308
11	Pulse_rate_mean	13q12del_CRYL1	24	0.0722417	1.08934	0.0965558	-0.00872135	0.201833	0.0585063	1.14608	0.101585	-0.00365517	0.206825
2	weight	13q12del_CRYL1	24	0.139052	1.09941	0.0691801	-0.0224764	0.160837	0.132553	1.1174	0.070312	-0.0213094	0.161933
16	Waist to Hip	13q12del_CRYL1	24	0.225817	-0.00423477	-0.047053	-0.123194	0.0290878	0.261086	-0.00392759	-0.0436399	-0.119748	0.0324682
10	Trunk_fat_percentage	13q12del_CRYL1	24	0.47825	0.271034	0.0339812	-0.0599407	0.127903	0.447122	0.290312	0.0363982	-0.0574416	0.130238
13	BP_diastolic	13q12del_CRYL1	24	0.519815	0.368503	0.0345688	-0.0706989	0.139836	0.549745	0.342014	0.0320839	-0.073047	0.137215
5	Hand_grip_strength_right	13q12del_CRYL1	24	0.543098	-0.239966	-0.0212867	-0.0898919	0.0473184	0.537916	-0.242975	-0.0215538	-0.0901362	0.0470287
6	Waist_circumference	13q12del_CRYL1	24	0.585443	0.339719	0.0251909	-0.0653271	0.115709	0.556892	0.3658	0.0271248	-0.0633719	0.117622
15	Heel_bone_mineral_density	13q12del_CRYL1	24	0.692256	0.00368104	0.0270426	-0.106871	0.160956	0.435853	0.00723442	0.0531474	-0.0805343	0.186829
12	BP_systolic	13q12del_CRYL1	24	0.709332	-0.373958	-0.0190184	-0.119018	0.0809815	0.647158	-0.458612	-0.0233236	-0.123197	0.0765496
14	Peak_expiratory_flow	13q12del_CRYL1	24	0.736741	-2.01517	-0.0149029	-0.10179	0.0719845	0.699132	-2.31541	-0.0171233	-0.103958	0.0697115
9	Arm_fat_percentage_right	13q12del_CRYL1	24	0.79287	-0.103583	-0.0102548	-0.0867972	0.0662876	0.810795	-0.094362	-0.00934185	-0.0858231	0.0671394
1	Birthweight	13q12del_CRYL1	24	0.795477	0.0113385	0.0170005	-0.111548	0.145549	0.791156	0.0115902	0.0173779	-0.111243	0.145999
4	BMI	13q12del_CRYL1	24	0.924477	-0.0236282	-0.00496241	-0.107563	0.0976383	0.934457	-0.020491	-0.00430354	-0.106868	0.0982612
8	Leg_fat_percentage_right	13q12del_CRYL1	24	0.965436	0.0126117	0.00118298	-0.0523232	0.0546892	0.912597	0.0319281	0.00299485	-0.0504821	0.0564718
2	weight	13q12dup_CRYL1	25	0.127165	-6.7695	-0.425969	-0.973298	0.12136	0.127281	-6.77433	-0.426273	-0.974158	0.121612
4	BMI	13q12dup_CRYL1	25	0.170938	-2.0352	-0.427433	-1.03929	0.184424	0.170864	-2.03769	-0.427957	-1.04046	0.184544
7	Hip_circumference	13q12dup_CRYL1	25	0.184325	-3.82404	-0.417549	-1.03401	0.198908	0.184319	-3.82745	-0.417922	-1.03492	0.199076
1	Birthweight	13q12dup_CRYL1	25	0.273251	-0.360896	-0.541115	-1.50913	0.426899	0.273781	-0.360702	-0.540823	-1.50938	0.427738
15	Heel_bone_mineral_density	13q12dup_CRYL1	25	0.301608	-0.0557087	-0.409262	-1.18578	0.367256	0.302366	-0.0556587	-0.408895	-1.18593	0.368144
6	Waist_circumference	13q12dup_CRYL1	25	0.569589	-2.12095	-0.157273	-0.699337	0.384791	0.567884	-2.13279	-0.158151	-0.700842	0.384541
16	Waist to Hip	13q12dup_CRYL1	25	0.581404	0.011528	0.128088	-0.327258	0.583435	0.58452	0.011444	0.127156	-0.328628	0.58294
3	Height	13q12dup_CRYL1	25	0.610039	-1.01536	-0.109792	-0.531716	0.312132	0.610697	-1.01369	-0.109612	-0.53162	0.312397
5	Hand_grip_strength_right	13q12dup_CRYL1	25	0.695791	-0.926548	-0.0821918	-0.494185	0.329801	0.699084	-0.916966	-0.0813418	-0.493769	0.331085
9	Arm_fat_percentage_right	13q12dup_CRYL1	25	0.708082	-0.874644	-0.0865898	-0.539842	0.366662	0.707035	-0.878481	-0.0869697	-0.540505	0.366566
11	Pulse_rate_mean	13q12dup_CRYL1	25	0.763706	1.1887	0.105362	-0.581576	0.792301	0.766975	1.17306	0.103976	-0.583725	0.791677
12	BP_systolic	13q12dup_CRYL1	25	0.806576	1.59352	0.0810414	-0.567686	0.729769	0.804707	1.60957	0.0818578	-0.567006	0.730722
13	BP_diastolic	13q12dup_CRYL1	25	0.812393	0.881491	0.0826914	-0.600176	0.765559	0.811604	0.885428	0.0830608	-0.59993	0.766051
8	Leg_fat_percentage_right	13q12dup_CRYL1	25	0.894728	-0.228061	-0.021392	-0.338249	0.295465	0.894326	-0.229139	-0.0214932	-0.338628	0.295641
10	Trunk_fat_percentage	13q12dup_CRYL1	25	0.909508	-0.257241	-0.0322519	-0.588412	0.523908	0.909083	-0.258598	-0.032422	-0.588888	0.524044
14	Peak_expiratory_flow	13q12dup_CRYL1	25	0.949774	2.18102	0.0161295	-0.485742	0.518001	0.946543	2.3236	0.0171839	-0.485133	0.519501
3	Height	15q11.2_del	26	5.97468e-21	-1.49979	-0.162174	-0.196021	-0.128328	5.34392e-21	-1.49908	-0.162098	-0.195887	-0.128309
15	Heel_bone_mineral_density	15q11.2_del	26	2.96249e-05	0.0182006	0.13371	0.070961	0.19646	7.27704e-06	0.0195201	0.143404	0.080743	0.206064
1	Birthweight	15q11.2_del	26	5.58572e-05	-0.0950186	-0.142467	-0.21176	-0.0731749	6.81339e-05	-0.0939041	-0.140796	-0.210083	-0.0715093
16	Waist to Hip	15q11.2_del	26	0.00327269	0.00493266	0.0548074	0.0182811	0.0913336	0.00223629	0.00512239	0.0569154	0.0204239	0.093407
9	Arm_fat_percentage_right	15q11.2_del	26	0.0149519	0.459709	0.0455112	0.00885685	0.0821656	0.0154729	0.456902	0.0452334	0.00861581	0.0818509
12	BP_systolic	15q11.2_del	26	0.0174295	1.14018	0.0579862	0.0101841	0.105788	0.017883	1.13359	0.0576508	0.00993482	0.105367
4	BMI	15q11.2_del	26	0.0221205	0.273171	0.0573716	0.00823197	0.106511	0.0229385	0.271282	0.0569748	0.00787821	0.106071
14	Peak_expiratory_flow	15q11.2_del	26	0.0226309	-6.57486	-0.0486234	-0.0904287	-0.00681813	0.0216342	-6.6187	-0.0489477	-0.090718	-0.00717731
5	Hand_grip_strength_right	15q11.2_del	26	0.0285025	-0.416436	-0.036941	-0.0699971	-0.0038849	0.0265649	-0.421307	-0.0373731	-0.0704004	-0.00434582
2	weight	15q11.2_del	26	0.037214	-0.74247	-0.0467198	-0.0906712	-0.00276837	0.0364507	-0.744804	-0.0468666	-0.090778	-0.00295527
11	Pulse_rate_mean	15q11.2_del	26	0.0833009	0.502623	0.0445509	-0.00586807	0.0949698	0.0765037	0.513638	0.0455272	-0.00484781	0.0959023
6	Waist_circumference	15q11.2_del	26	0.219894	0.367104	0.0272215	-0.0162678	0.0707108	0.212595	0.372699	0.0276364	-0.0158196	0.0710925
8	Leg_fat_percentage_right	15q11.2_del	26	0.422539	0.111742	0.0104814	-0.0151328	0.0360956	0.42457	0.11117	0.0104278	-0.0151672	0.0360227
7	Hip_circumference	15q11.2_del	26	0.586195	-0.125801	-0.0137363	-0.0631939	0.0357213	0.542988	-0.140431	-0.0153338	-0.0647396	0.0340721
13	BP_diastolic	15q11.2_del	26	0.94172	0.0200083	0.00187695	-0.0484424	0.0521963	0.958651	0.0141634	0.00132865	-0.0488982	0.0515555
10	Trunk_fat_percentage	15q11.2_del	26	0.983495	-0.00378808	-0.000474935	-0.0454709	0.044521	0.999308	-0.000158593	-1.98838e-05	-0.0449673	0.0449276
5	Hand_grip_strength_right	15q11.2_dup	27	0.00026547	-0.628508	-0.0557534	-0.0857172	-0.0257896	0.000333108	-0.618537	-0.0548689	-0.0848402	-0.0248975
8	Leg_fat_percentage_right	15q11.2_dup	27	0.00103039	0.413734	0.0388082	0.0156334	0.0619831	0.00105605	0.412888	0.0387288	0.0155524	0.0619053
4	BMI	15q11.2_dup	27	0.00776443	0.287754	0.0604342	0.0159407	0.104928	0.00785229	0.287417	0.0603634	0.0158587	0.104868
6	Waist_circumference	15q11.2_dup	27	0.0139669	0.666218	0.0494015	0.0100116	0.0887913	0.0145086	0.662746	0.049144	0.00973992	0.0885481
16	Waist to Hip	15q11.2_dup	27	0.0266536	0.00336801	0.0374223	0.00433217	0.0705124	0.0295452	0.00330713	0.0367459	0.00365036	0.0698415
9	Arm_fat_percentage_right	15q11.2_dup	27	0.0357835	0.358683	0.0355097	0.00235824	0.0686611	0.0367282	0.356806	0.0353239	0.00217844	0.0684693
2	weight	15q11.2_dup	27	0.0468662	0.640977	0.0403333	0.00055907	0.0801076	0.0485131	0.636389	0.0400446	0.000261615	0.0798276
10	Trunk_fat_percentage	15q11.2_dup	27	0.0559665	0.316367	0.0396648	-0.00100987	0.0803395	0.052845	0.320405	0.0401711	-0.000493217	0.0808354
7	Hip_circumference	15q11.2_dup	27	0.0608727	0.392394	0.0428457	-0.00195526	0.0876467	0.0588807	0.395496	0.0431844	-0.0016202	0.087989
1	Birthweight	15q11.2_dup	27	0.194957	0.0256919	0.0385214	-0.0197326	0.0967755	0.197736	0.0255355	0.038287	-0.0199733	0.0965472
14	Peak_expiratory_flow	15q11.2_dup	27	0.287687	-2.80887	-0.0207726	-0.0590655	0.0175204	0.307013	-2.69873	-0.0199581	-0.0582514	0.0183353
3	Height	15q11.2_dup	27	0.368798	-0.130029	-0.0140602	-0.044723	0.0166026	0.355277	-0.133665	-0.0144534	-0.0450982	0.0161914
13	BP_diastolic	15q11.2_dup	27	0.474984	0.179327	0.0168224	-0.0293304	0.0629752	0.459769	0.185488	0.0174003	-0.0287343	0.063535
11	Pulse_rate_mean	15q11.2_dup	27	0.529829	-0.167302	-0.0148291	-0.0610903	0.0314321	0.504054	-0.17801	-0.0157782	-0.0620641	0.0305076
12	BP_systolic	15q11.2_dup	27	0.697733	0.170887	0.00869081	-0.0351672	0.0525488	0.670097	0.187378	0.00952947	-0.0343126	0.0533716
15	Heel_bone_mineral_density	15q11.2_dup	27	0.90086	-0.000498838	-0.00366469	-0.0613221	0.0539927	0.977062	0.000115109	0.000845643	-0.0567992	0.0584905
14	Peak_expiratory_flow	PWS_dup	28	0.000813724	-97.9789	-0.724589	-1.14876	-0.300419	0.000696525	-95.954	-0.709614	-1.11977	-0.299461
5	Hand_grip_strength_right	PWS_dup	28	0.000989019	-6.37268	-0.565304	-0.901701	-0.228908	0.00136256	-6.00587	-0.532766	-0.858826	-0.206707
16	Waist to Hip	PWS_dup	28	0.00916241	0.0444898	0.494331	0.122539	0.866124	0.0100068	0.0426167	0.473519	0.113184	0.833853
6	Waist_circumference	PWS_dup	28	0.0183134	7.18481	0.532768	0.0901635	0.975373	0.0209588	6.81567	0.505396	0.0763482	0.934444
11	Pulse_rate_mean	PWS_dup	28	0.0239526	6.74931	0.598237	0.0789387	1.11754	0.0553191	5.54035	0.491079	-0.0111718	0.993329
3	Height	PWS_dup	28	0.0240204	-3.66851	-0.396681	-0.741186	-0.0521771	0.0341241	-3.33519	-0.360639	-0.694273	-0.0270055
9	Arm_fat_percentage_right	PWS_dup	28	0.0717827	3.43414	0.33998	-0.030111	0.710071	0.0860217	3.17246	0.314074	-0.0444906	0.672638
4	BMI	PWS_dup	28	0.0721002	2.18281	0.458436	-0.0411597	0.958032	0.102038	1.92347	0.403969	-0.0802743	0.888213
8	Leg_fat_percentage_right	PWS_dup	28	0.0875001	2.40466	0.225557	-0.0331621	0.484275	0.0946436	2.27943	0.21381	-0.0369139	0.464534
7	Hip_circumference	PWS_dup	28	0.221544	2.87516	0.31394	-0.189409	0.817289	0.236105	2.70048	0.294867	-0.192927	0.782662
10	Trunk_fat_percentage	PWS_dup	28	0.498854	1.24979	0.156694	-0.297419	0.610806	0.506149	1.19028	0.149232	-0.290704	0.589169
2	weight	PWS_dup	28	0.57635	2.02462	0.127398	-0.319506	0.574303	0.637564	1.65461	0.104116	-0.32904	0.537271
1	Birthweight	PWS_dup	28	0.610351	-0.118689	-0.177958	-0.862437	0.50652	0.709125	-0.0819639	-0.122894	-0.768595	0.522808
15	Heel_bone_mineral_density	PWS_dup	28	0.717633	0.0137906	0.101312	-0.447789	0.650413	0.716672	0.013849	0.101741	-0.447728	0.65121
13	BP_diastolic	PWS_dup	28	0.762971	0.878691	0.0824288	-0.453272	0.61813	0.980151	0.0698652	0.00655396	-0.509757	0.522865
12	BP_systolic	PWS_dup	28	0.8956	-0.669975	-0.0340729	-0.542993	0.474847	0.765232	-1.4695	-0.0747341	-0.565247	0.415779
14	Peak_expiratory_flow	15q11q13del_BP3_BP4	29	0.000218582	-112.258	-0.830185	-1.27036	-0.390009	0.000227286	-112.056	-0.82869	-1.26926	-0.388123
4	BMI	15q11q13del_BP3_BP4	29	0.0234832	2.84608	0.597736	0.080611	1.11486	0.0238164	2.84228	0.596938	0.0792689	1.11461
16	Waist to Hip	15q11q13del_BP3_BP4	29	0.0557323	0.0338077	0.375641	-0.00919597	0.760479	0.0567947	0.0336945	0.374384	-0.0108235	0.759591
9	Arm_fat_percentage_right	15q11q13del_BP3_BP4	29	0.0617652	3.68784	0.365097	-0.0179776	0.748171	0.0623765	3.68152	0.36447	-0.018843	0.747784
6	Waist_circumference	15q11q13del_BP3_BP4	29	0.120237	4.89789	0.363189	-0.0949433	0.821321	0.121869	4.88209	0.362017	-0.0966452	0.820679
2	weight	15q11q13del_BP3_BP4	29	0.127868	5.71085	0.359354	-0.103234	0.821941	0.128627	5.70529	0.359004	-0.104054	0.822062
5	Hand_grip_strength_right	15q11q13del_BP3_BP4	29	0.150611	-2.87873	-0.255365	-0.603573	0.0928425	0.15325	-2.86326	-0.253993	-0.602567	0.0945818
3	Height	15q11q13del_BP3_BP4	29	0.224674	-2.04295	-0.220907	-0.577498	0.135683	0.225986	-2.03759	-0.220328	-0.57699	0.136335
8	Leg_fat_percentage_right	15q11q13del_BP3_BP4	29	0.353905	1.35038	0.126665	-0.141132	0.394462	0.355431	1.34728	0.126375	-0.141657	0.394406
10	Trunk_fat_percentage	15q11q13del_BP3_BP4	29	0.430542	1.50782	0.189045	-0.281	0.65909	0.431699	1.50486	0.188674	-0.28163	0.658977
7	Hip_circumference	15q11q13del_BP3_BP4	29	0.544282	1.47616	0.161183	-0.359823	0.682188	0.54571	1.47221	0.160752	-0.36071	0.682214
13	BP_diastolic	15q11q13del_BP3_BP4	29	0.583445	1.53956	0.144424	-0.371781	0.66063	0.58285	1.54227	0.144679	-0.37162	0.660977
11	Pulse_rate_mean	15q11q13del_BP3_BP4	29	0.584312	1.63536	0.144953	-0.374337	0.664242	0.590495	1.6103	0.142732	-0.377134	0.662598
12	BP_systolic	15q11q13del_BP3_BP4	29	0.644933	-2.26712	-0.115299	-0.605697	0.375099	0.646889	-2.25419	-0.114641	-0.605142	0.37586
15	Heel_bone_mineral_density	15q11q13del_BP3_BP4	29	0.731252	-0.017149	-0.125985	-0.844919	0.59295	0.731589	-0.0171382	-0.125905	-0.845322	0.593512
1	Birthweight	15q11q13del_BP3_BP4	29	0.841131	-0.0440177	-0.0659985	-0.711329	0.579332	0.841501	-0.0439386	-0.06588	-0.711575	0.579815
9	Arm_fat_percentage_right	15q11q13dup_BP3_BP4	30	0.00687977	-2.88167	-0.285286	-0.492178	-0.0783944	0.00677912	-2.88869	-0.285981	-0.493002	-0.0789603
10	Trunk_fat_percentage	15q11q13dup_BP3_BP4	30	0.0307626	-2.23167	-0.279798	-0.533668	-0.0259282	0.0305772	-2.23538	-0.280263	-0.534273	-0.0262537
7	Hip_circumference	15q11q13dup_BP3_BP4	30	0.067844	-2.35245	-0.256866	-0.532569	0.0188378	0.0675738	-2.35683	-0.257344	-0.533288	0.0186014
2	weight	15q11q13dup_BP3_BP4	30	0.0999414	-3.26532	-0.20547	-0.450259	0.0393197	0.0995431	-3.27249	-0.20592	-0.450958	0.0391177
4	BMI	15q11q13dup_BP3_BP4	30	0.131731	-1.00203	-0.210448	-0.484093	0.0631979	0.130728	-1.0057	-0.211218	-0.485151	0.0627157
14	Peak_expiratory_flow	15q11q13dup_BP3_BP4	30	0.192487	-22.021	-0.162853	-0.407766	0.0820607	0.198268	-21.7572	-0.160902	-0.406033	0.0842288
1	Birthweight	15q11q13dup_BP3_BP4	30	0.228025	0.136206	0.204222	-0.127822	0.536265	0.227678	0.136384	0.204489	-0.127742	0.53672
13	BP_diastolic	15q11q13dup_BP3_BP4	30	0.245239	-1.78065	-0.16704	-0.448792	0.114711	0.246209	-1.77732	-0.166727	-0.44853	0.115075
8	Leg_fat_percentage_right	15q11q13dup_BP3_BP4	30	0.3097	-0.799187	-0.0749636	-0.219597	0.0696695	0.30792	-0.802835	-0.0753058	-0.220065	0.0694539
6	Waist_circumference	15q11q13dup_BP3_BP4	30	0.37038	-1.49422	-0.110799	-0.353233	0.131634	0.365418	-1.51152	-0.112083	-0.354796	0.130631
11	Pulse_rate_mean	15q11q13dup_BP3_BP4	30	0.377351	-1.4252	-0.126325	-0.406792	0.154141	0.368219	-1.4543	-0.128904	-0.409682	0.151873
15	Heel_bone_mineral_density	15q11q13dup_BP3_BP4	30	0.459852	0.0191488	0.140676	-0.232377	0.513729	0.457189	0.0192756	0.141607	-0.231696	0.51491
16	Waist to Hip	15q11q13dup_BP3_BP4	30	0.501249	0.00628907	0.0698785	-0.133771	0.273528	0.510104	0.00616548	0.0685053	-0.13534	0.27235
5	Hand_grip_strength_right	15q11q13dup_BP3_BP4	30	0.517729	0.692483	0.0614285	-0.124701	0.247557	0.506421	0.712043	0.0631636	-0.123161	0.249489
3	Height	15q11q13dup_BP3_BP4	30	0.612263	-0.451286	-0.0487982	-0.2375	0.139904	0.615444	-0.447344	-0.048372	-0.237112	0.140368
12	BP_systolic	15q11q13dup_BP3_BP4	30	0.876527	-0.417223	-0.0212187	-0.288882	0.246445	0.881153	-0.401556	-0.0204219	-0.288142	0.247298
12	BP_systolic	15q11q13dup_BP3_BP5	31	0.057674	11.6474	0.592353	-0.0192826	1.20399	0.0572984	11.6674	0.59337	-0.018394	1.20513
8	Leg_fat_percentage_right	15q11q13dup_BP3_BP5	31	0.0869335	3.10993	0.291711	-0.0422892	0.625711	0.0875188	3.1069	0.291426	-0.0428662	0.625719
16	Waist to Hip	15q11q13dup_BP3_BP5	31	0.0982099	0.0364456	0.404951	-0.075026	0.884929	0.100053	0.0362821	0.403135	-0.0773037	0.883574
5	Hand_grip_strength_right	15q11q13dup_BP3_BP5	31	0.103042	4.07217	0.361232	-0.073049	0.795512	0.101406	4.09594	0.363341	-0.0713969	0.798079
13	BP_diastolic	15q11q13dup_BP3_BP5	31	0.119935	5.44525	0.510811	-0.133008	1.15463	0.119833	5.44772	0.511043	-0.132892	1.15498
11	Pulse_rate_mean	15q11q13dup_BP3_BP5	31	0.148436	5.38743	0.477525	-0.170142	1.12519	0.151654	5.351	0.474295	-0.17409	1.12268
3	Height	15q11q13dup_BP3_BP5	31	0.14924	-3.02653	-0.327263	-0.77201	0.117483	0.150075	-3.02094	-0.326659	-0.771495	0.118177
15	Heel_bone_mineral_density	15q11q13dup_BP3_BP5	31	0.234695	-0.0702037	-0.515748	-1.36638	0.33488	0.235548	-0.0701228	-0.515154	-1.36635	0.336044
10	Trunk_fat_percentage	15q11q13dup_BP3_BP5	31	0.238985	2.80924	0.352212	-0.234035	0.938459	0.239815	2.80582	0.351783	-0.234786	0.938352
1	Birthweight	15q11q13dup_BP3_BP5	31	0.272803	-0.4171	-0.625384	-1.7431	0.492337	0.273176	-0.417011	-0.625251	-1.7436	0.493102
4	BMI	15q11q13dup_BP3_BP5	31	0.273063	1.7173	0.360669	-0.284289	1.00563	0.274803	1.71289	0.359742	-0.285896	1.00538
6	Waist_circumference	15q11q13dup_BP3_BP5	31	0.295581	4.11219	0.304928	-0.26646	0.876315	0.298756	4.08998	0.30328	-0.268768	0.875329
14	Peak_expiratory_flow	15q11q13dup_BP3_BP5	31	0.444944	-27.8797	-0.20618	-0.735204	0.322843	0.450501	-27.565	-0.203853	-0.733346	0.32564
9	Arm_fat_percentage_right	15q11q13dup_BP3_BP5	31	0.617559	1.22945	0.121716	-0.356058	0.59949	0.619653	1.2229	0.121068	-0.357005	0.59914
2	weight	15q11q13dup_BP3_BP5	31	0.69062	1.86191	0.11716	-0.459778	0.694098	0.692086	1.85449	0.116693	-0.460831	0.694218
7	Hip_circumference	15q11q13dup_BP3_BP5	31	0.922608	0.294978	0.0322088	-0.617596	0.682013	0.923983	0.289976	0.0316627	-0.618711	0.682037
16	Waist to Hip	15q13.3del	32	0.000571858	0.0385017	0.427797	0.184386	0.671208	0.000769418	0.0371058	0.412287	0.172048	0.652526
14	Peak_expiratory_flow	15q13.3del	32	0.00157291	-61.187	-0.4525	-0.733078	-0.171921	0.000388513	-67.6886	-0.500582	-0.777125	-0.224038
6	Waist_circumference	15q13.3del	32	0.00854238	5.24336	0.388806	0.0990392	0.678573	0.00602288	5.40571	0.400845	0.114798	0.686891
5	Hand_grip_strength_right	15q13.3del	32	0.0249448	-2.84034	-0.251959	-0.472197	-0.0317216	0.039147	-2.579	-0.228777	-0.446164	-0.0113888
2	weight	15q13.3del	32	0.0300396	5.14704	0.323876	0.031291	0.616461	0.0133703	5.79254	0.364494	0.0757053	0.653283
4	BMI	15q13.3del	32	0.0775236	1.40263	0.294581	-0.0324946	0.621657	0.0433435	1.58459	0.332797	0.00995349	0.655641
9	Arm_fat_percentage_right	15q13.3del	32	0.117979	1.95207	0.193255	-0.0490332	0.435544	0.107801	1.98123	0.196142	-0.0429083	0.435193
10	Trunk_fat_percentage	15q13.3del	32	0.172608	1.65008	0.206881	-0.0904185	0.50418	0.158394	1.68355	0.211078	-0.0822264	0.504382
12	BP_systolic	15q13.3del	32	0.254949	-3.54254	-0.180163	-0.490342	0.130017	0.196697	-3.96211	-0.201501	-0.507409	0.104408
7	Hip_circumference	15q13.3del	32	0.323613	1.51988	0.165957	-0.163576	0.49549	0.22714	1.83533	0.2004	-0.124811	0.525612
11	Pulse_rate_mean	15q13.3del	32	0.333974	1.8011	0.159644	-0.164218	0.483506	0.445816	1.40353	0.124404	-0.195408	0.444217
3	Height	15q13.3del	32	0.334453	1.02716	0.111069	-0.114475	0.336612	0.291099	1.10803	0.119812	-0.102623	0.342248
8	Leg_fat_percentage_right	15q13.3del	32	0.349529	0.861889	0.080845	-0.0885323	0.250222	0.388144	0.784652	0.0736002	-0.0935556	0.240756
13	BP_diastolic	15q13.3del	32	0.458593	-1.31616	-0.123467	-0.449969	0.203034	0.47607	-1.24804	-0.117077	-0.439072	0.204918
15	Heel_bone_mineral_density	15q13.3del	32	0.823335	-0.00695198	-0.0510724	-0.499433	0.397288	0.82055	-0.00687978	-0.050542	-0.487244	0.38616
1	Birthweight	15q13.3del	32	0.906697	-0.0193049	-0.028945	-0.512973	0.455083	0.9078	-0.0190863	-0.0286173	-0.512919	0.455684
11	Pulse_rate_mean	15q13.3dup	33	2.06376e-05	3.30338	0.292801	0.158022	0.427579	2.02307e-05	3.30256	0.292728	0.158124	0.427333
12	BP_systolic	15q13.3dup	33	2.74316e-05	5.40733	0.275	0.146481	0.403519	2.4918e-05	5.42321	0.275808	0.147576	0.40404
3	Height	15q13.3dup	33	5.69263e-05	-1.70134	-0.183969	-0.273546	-0.094391	5.57985e-05	-1.69984	-0.183807	-0.273201	-0.0944125
5	Hand_grip_strength_right	15q13.3dup	33	0.00169597	-1.58277	-0.140404	-0.228073	-0.052734	0.00183204	-1.56944	-0.139221	-0.226785	-0.0516569
1	Birthweight	15q13.3dup	33	0.0079335	-0.167578	-0.251261	-0.436752	-0.0657698	0.00803163	-0.167411	-0.251009	-0.436605	-0.0654139
13	BP_diastolic	15q13.3dup	33	0.0117859	1.85301	0.173829	0.0385508	0.309107	0.0121611	1.8407	0.172674	0.037702	0.307645
9	Arm_fat_percentage_right	15q13.3dup	33	0.012918	1.23851	0.122612	0.025946	0.219278	0.0126369	1.24036	0.122796	0.0262883	0.219303
14	Peak_expiratory_flow	15q13.3dup	33	0.0264111	-16.9437	-0.125305	-0.235926	-0.0146834	0.0366788	-15.9211	-0.117742	-0.228194	-0.00729027
8	Leg_fat_percentage_right	15q13.3dup	33	0.0780557	0.647749	0.0607588	-0.0068231	0.128341	0.0761011	0.651138	0.0610766	-0.00641104	0.128564
10	Trunk_fat_percentage	15q13.3dup	33	0.0992448	0.795742	0.0997671	-0.0188476	0.218382	0.0883638	0.821151	0.102953	-0.0154582	0.221364
16	Waist to Hip	15q13.3dup	33	0.12334	0.0068412	0.0760133	-0.0206722	0.172699	0.115382	0.00698115	0.0775683	-0.0189926	0.174129
6	Waist_circumference	15q13.3dup	33	0.238259	0.933967	0.0692556	-0.0458403	0.184351	0.230071	0.94942	0.0704015	-0.0445686	0.185372
2	weight	15q13.3dup	33	0.276324	-1.02574	-0.0645442	-0.180751	0.0516624	0.286367	-1.00331	-0.063133	-0.179196	0.0529304
15	Heel_bone_mineral_density	15q13.3dup	33	0.334883	-0.0115839	-0.0851003	-0.258064	0.0878634	0.354804	-0.011077	-0.0813766	-0.253745	0.0909921
4	BMI	15q13.3dup	33	0.373865	0.280644	0.058941	-0.0709675	0.188849	0.361816	0.287448	0.0603701	-0.0693829	0.190123
7	Hip_circumference	15q13.3dup	33	0.674203	0.257098	0.0280727	-0.10281	0.158956	0.67179	0.258764	0.0282546	-0.102449	0.158958
14	Peak_expiratory_flow	15q13.3del_CHRNA7	34	0.0183877	-91.2715	-0.674985	-1.2361	-0.113874	0.0190227	-90.8632	-0.671965	-1.23357	-0.110356
1	Birthweight	15q13.3del_CHRNA7	34	0.0592194	-0.62144	-0.931764	-1.89978	0.0362483	0.0594354	-0.621263	-0.931499	-1.90006	0.0370607
5	Hand_grip_strength_right	15q13.3del_CHRNA7	34	0.101894	-3.87612	-0.343841	-0.755835	0.068153	0.104855	-3.84704	-0.341261	-0.753689	0.0711664
16	Waist to Hip	15q13.3del_CHRNA7	34	0.115772	0.0328855	0.365395	-0.0899542	0.820743	0.118063	0.0327117	0.363463	-0.0923232	0.81925
6	Waist_circumference	15q13.3del_CHRNA7	34	0.279527	4.03336	0.299082	-0.242992	0.841155	0.2832	4.00731	0.29715	-0.24555	0.839851
3	Height	15q13.3del_CHRNA7	34	0.285132	-2.12793	-0.230097	-0.652022	0.191829	0.286733	-2.1213	-0.229379	-0.651389	0.192631
9	Arm_fat_percentage_right	15q13.3del_CHRNA7	34	0.32639	2.41649	0.239233	-0.238536	0.717002	0.328682	2.40657	0.238251	-0.239816	0.716318
10	Trunk_fat_percentage	15q13.3del_CHRNA7	34	0.352447	2.21835	0.278128	-0.308116	0.864372	0.35394	2.2127	0.27742	-0.309147	0.863986
4	BMI	15q13.3del_CHRNA7	34	0.353744	1.37845	0.289503	-0.322362	0.901368	0.356191	1.3729	0.288337	-0.324172	0.900846
2	weight	15q13.3del_CHRNA7	34	0.572889	2.50217	0.157448	-0.389894	0.704791	0.574877	2.49175	0.156793	-0.391106	0.704691
11	Pulse_rate_mean	15q13.3del_CHRNA7	34	0.662534	1.62699	0.144211	-0.503446	0.791868	0.670695	1.58691	0.140659	-0.507717	0.789034
12	BP_systolic	15q13.3del_CHRNA7	34	0.757131	-1.89759	-0.0965059	-0.708139	0.515127	0.759732	-1.87702	-0.0954594	-0.707221	0.516302
8	Leg_fat_percentage_right	15q13.3del_CHRNA7	34	0.782052	0.502592	0.0471431	-0.286853	0.381139	0.784557	0.497102	0.0466281	-0.28766	0.380916
13	BP_diastolic	15q13.3del_CHRNA7	34	0.853577	0.646247	0.0606235	-0.583191	0.704438	0.852573	0.650849	0.0610553	-0.582876	0.704986
15	Heel_bone_mineral_density	15q13.3del_CHRNA7	34	0.873701	0.00939079	0.0689891	-0.781644	0.919623	0.871781	0.00954116	0.0700937	-0.78111	0.921298
7	Hip_circumference	15q13.3del_CHRNA7	34	0.886606	0.410767	0.0448519	-0.571614	0.661318	0.888865	0.402883	0.043991	-0.573015	0.660997
15	Heel_bone_mineral_density	15q13.3dup_CHRNA7	35	0.0513081	0.00632315	0.0464528	-0.000263609	0.0931692	0.0548014	0.00622937	0.0457638	-0.000941427	0.0924691
14	Peak_expiratory_flow	15q13.3dup_CHRNA7	35	0.138225	-3.20836	-0.023727	-0.055097	0.00764303	0.139474	-3.19672	-0.0236409	-0.0549961	0.00771428
7	Hip_circumference	15q13.3dup_CHRNA7	35	0.394834	0.14645	0.0159909	-0.0208432	0.0528251	0.364335	0.15602	0.0170359	-0.019772	0.0538438
5	Hand_grip_strength_right	15q13.3dup_CHRNA7	35	0.431836	-0.111322	-0.00987512	-0.0344979	0.0147477	0.509706	-0.0933193	-0.00827813	-0.0328875	0.0163312
3	Height	15q13.3dup_CHRNA7	35	0.433748	-0.0930628	-0.010063	-0.0352588	0.0151328	0.493332	-0.0813268	-0.00879398	-0.0339551	0.0163672
4	BMI	15q13.3dup_CHRNA7	35	0.503473	0.0594549	0.0124867	-0.0240936	0.0490671	0.493733	0.0607857	0.0127663	-0.0237942	0.0493267
16	Waist to Hip	15q13.3dup_CHRNA7	35	0.518503	-0.000806535	-0.0089615	-0.0361652	0.0182422	0.539159	-0.00076662	-0.008518	-0.0357047	0.0186687
10	Trunk_fat_percentage	15q13.3dup_CHRNA7	35	0.573038	-0.0767007	-0.00961644	-0.0430594	0.0238265	0.559725	-0.0793207	-0.00994492	-0.043364	0.0234742
11	Pulse_rate_mean	15q13.3dup_CHRNA7	35	0.588884	0.117522	0.0104168	-0.0273597	0.0481932	0.577882	0.12096	0.0107215	-0.0270403	0.0484833
2	weight	15q13.3dup_CHRNA7	35	0.622908	0.130483	0.00821059	-0.0245154	0.0409366	0.584543	0.145001	0.00912417	-0.0235831	0.0418314
6	Waist_circumference	15q13.3dup_CHRNA7	35	0.697315	0.0866756	0.00642717	-0.0259603	0.0388147	0.656684	0.099012	0.00734195	-0.0250316	0.0397155
1	Birthweight	15q13.3dup_CHRNA7	35	0.735732	0.00547843	0.00821415	-0.0394864	0.0559147	0.7501	0.00516508	0.00774432	-0.039911	0.0553996
8	Leg_fat_percentage_right	15q13.3dup_CHRNA7	35	0.802626	0.0259045	0.00242984	-0.0166235	0.0214832	0.808257	0.0251407	0.00235819	-0.0166878	0.0214041
13	BP_diastolic	15q13.3dup_CHRNA7	35	0.950934	0.0126304	0.00118484	-0.0365545	0.0389242	0.915468	0.0217581	0.0020411	-0.0356479	0.0397301
12	BP_systolic	15q13.3dup_CHRNA7	35	0.953484	-0.0209837	-0.00106717	-0.0369238	0.0347895	0.949034	-0.0229638	-0.00116787	-0.0369778	0.0346421
9	Arm_fat_percentage_right	15q13.3dup_CHRNA7	35	0.991742	-0.00145383	-0.000143929	-0.027398	0.0271101	0.987599	0.00218171	0.00021599	-0.0270208	0.0274528
9	Arm_fat_percentage_right	15q24dup	36	0.00309866	7.7246	0.764736	0.257989	1.27148	0.00315072	7.71599	0.763884	0.25682	1.27095
4	BMI	15q24dup	36	0.0175946	3.94532	0.828599	0.144526	1.51267	0.0178842	3.93944	0.827363	0.14257	1.51216
10	Trunk_fat_percentage	15q24dup	36	0.0370094	5.27756	0.66168	0.0398797	1.28348	0.0372686	5.27324	0.661138	0.0389966	1.28328
8	Leg_fat_percentage_right	15q24dup	36	0.0437103	3.88634	0.364538	0.0102846	0.718792	0.0441485	3.88168	0.364101	0.00953742	0.718665
7	Hip_circumference	15q24dup	36	0.049641	6.32198	0.6903	0.00108546	1.37952	0.050156	6.31329	0.689352	-0.000466828	1.37917
3	Height	15q24dup	36	0.144972	-3.24417	-0.350797	-0.822522	0.120927	0.145557	-3.24011	-0.350358	-0.822177	0.121461
2	weight	15q24dup	36	0.146738	7.20024	0.453073	-0.158859	1.065	0.147878	7.18728	0.452258	-0.160296	1.06481
6	Waist_circumference	15q24dup	36	0.153062	5.95801	0.441799	-0.16424	1.04784	0.155155	5.93465	0.440067	-0.166673	1.04681
12	BP_systolic	15q24dup	36	0.199882	-8.91891	-0.453588	-1.14711	0.239931	0.200314	-8.91222	-0.453248	-1.14691	0.240417
11	Pulse_rate_mean	15q24dup	36	0.329594	4.12128	0.365297	-0.369081	1.09967	0.332189	4.10378	0.363745	-0.371447	1.09894
1	Birthweight	15q24dup	36	0.3596	-0.301765	-0.452455	-1.42044	0.515527	0.360363	-0.301457	-0.451993	-1.42052	0.516536
5	Hand_grip_strength_right	15q24dup	36	0.597246	-1.39979	-0.124172	-0.584787	0.336443	0.602412	-1.38156	-0.122555	-0.583655	0.338545
16	Waist to Hip	15q24dup	36	0.686192	0.00944485	0.104943	-0.404141	0.614026	0.691069	0.00929896	0.103322	-0.406251	0.612895
15	Heel_bone_mineral_density	15q24dup	36	0.700349	0.0227357	0.167027	-0.683608	1.01766	0.699631	0.0228083	0.16756	-0.683646	1.01877
14	Peak_expiratory_flow	15q24dup	36	0.866952	-6.93311	-0.0512728	-0.651118	0.548572	0.869705	-6.79437	-0.0502468	-0.650625	0.550131
13	BP_diastolic	15q24dup	36	0.915706	-0.420252	-0.0394233	-0.769443	0.690596	0.915519	-0.421263	-0.0395181	-0.769669	0.690633
4	BMI	16p11.2del	37	1.02135e-54	7.44024	1.5626	1.36604	1.75917	8.63604e-57	7.40444	1.55509	1.36319	1.74698
6	Waist_circumference	16p11.2del	37	1.0657e-48	17.573	1.30307	1.12895	1.47719	6.83505e-50	17.3739	1.28831	1.11831	1.45831
8	Leg_fat_percentage_right	16p11.2del	37	1.47121e-40	7.62188	0.714931	0.609855	0.820008	4.54366e-44	7.75604	0.727515	0.625121	0.82991
9	Arm_fat_percentage_right	16p11.2del	37	7.74984e-36	9.68131	0.958451	0.808148	1.10875	3.50072e-37	9.61607	0.951992	0.805561	1.09842
7	Hip_circumference	16p11.2del	37	5.31162e-32	10.8962	1.18976	0.991724	1.38779	9.74955e-33	10.7639	1.17532	0.98202	1.36862
16	Waist to Hip	16p11.2del	37	1.97025e-27	0.0728808	0.809786	0.663531	0.956041	1.86099e-28	0.0725417	0.806019	0.663255	0.948783
3	Height	16p11.2del	37	6.69425e-27	-6.83183	-0.738736	-0.873555	-0.603917	2.05665e-28	-6.86216	-0.742015	-0.87355	-0.610481
14	Peak_expiratory_flow	16p11.2del	37	1.2867e-19	-106.416	-0.786981	-0.957191	-0.61677	3.35221e-22	-111.359	-0.823536	-0.990113	-0.65696
2	weight	16p11.2del	37	1.88039e-19	12.8597	0.809192	0.633372	0.985012	7.61148e-20	12.6907	0.798562	0.626927	0.970197
10	Trunk_fat_percentage	16p11.2del	37	1.35481e-18	6.60504	0.828114	0.643706	1.01252	1.36064e-19	6.62029	0.830027	0.650385	1.00967
5	Hand_grip_strength_right	16p11.2del	37	1.38956e-16	-6.25888	-0.55521	-0.686856	-0.423563	2.27835e-17	-6.26911	-0.556117	-0.684666	-0.427569
15	Heel_bone_mineral_density	16p11.2del	37	7.45229e-05	0.0838216	0.615792	0.311123	0.920462	2.82981e-05	0.0854281	0.627594	0.333801	0.921387
11	Pulse_rate_mean	16p11.2del	37	0.0043273	3.40268	0.301603	0.0944269	0.508778	0.000270808	4.22943	0.374883	0.173125	0.576641
12	BP_systolic	16p11.2del	37	0.0347995	4.1907	0.213126	0.0152197	0.411033	0.0534824	3.74862	0.190643	-0.00285839	0.384145
1	Birthweight	16p11.2del	37	0.0503978	-0.184166	-0.276132	-0.552741	0.000477135	0.0506806	-0.184044	-0.275949	-0.552714	0.000815975
13	BP_diastolic	16p11.2del	37	0.451836	0.852463	0.0799684	-0.128357	0.288293	0.4005	0.931368	0.0873704	-0.116313	0.291054
8	Leg_fat_percentage_right	16p11.2dup	38	7.02359e-07	-2.48934	-0.233499	-0.325753	-0.141246	7.80393e-07	-2.45027	-0.229835	-0.321017	-0.138652
5	Hand_grip_strength_right	16p11.2dup	38	7.48049e-06	-2.97954	-0.264307	-0.37995	-0.148665	2.33209e-06	-3.09598	-0.274637	-0.388622	-0.160652
3	Height	16p11.2dup	38	1.37986e-05	2.44829	0.264738	0.145376	0.384099	9.28793e-06	2.45826	0.265815	0.148295	0.383335
4	BMI	16p11.2dup	38	9.40661e-05	-1.64211	-0.344877	-0.517955	-0.171799	5.54858e-05	-1.67029	-0.350795	-0.521347	-0.180242
15	Heel_bone_mineral_density	16p11.2dup	38	0.000125929	-0.0628329	-0.461599	-0.69755	-0.225649	0.000109332	-0.0624882	-0.459067	-0.691625	-0.22651
7	Hip_circumference	16p11.2dup	38	0.00522343	-2.27578	-0.248494	-0.422876	-0.0741115	0.00362753	-2.33526	-0.254988	-0.426796	-0.0831803
6	Waist_circumference	16p11.2dup	38	0.0102508	-2.70863	-0.20085	-0.354188	-0.0475123	0.0127255	-2.59048	-0.192089	-0.343206	-0.0409725
12	BP_systolic	16p11.2dup	38	0.0118894	-4.3	-0.218685	-0.38908	-0.0482903	0.0220279	-3.84953	-0.195775	-0.363343	-0.0282076
10	Trunk_fat_percentage	16p11.2dup	38	0.0127755	-1.64083	-0.205721	-0.367653	-0.0437898	0.017468	-1.54751	-0.194021	-0.35402	-0.0340212
2	weight	16p11.2dup	38	0.0373972	-2.61295	-0.164419	-0.319245	-0.00959342	0.0296255	-2.6906	-0.169305	-0.321867	-0.0167437
1	Birthweight	16p11.2dup	38	0.0385095	0.155391	0.232987	0.0123213	0.453653	0.0326729	0.157452	0.236078	0.0194656	0.45269
11	Pulse_rate_mean	16p11.2dup	38	0.0764985	1.83195	0.162378	-0.0172871	0.342044	0.04579	2.03346	0.180239	0.00337199	0.357107
9	Arm_fat_percentage_right	16p11.2dup	38	0.0791663	-1.19394	-0.1182	-0.250163	0.0137631	0.0912734	-1.13487	-0.112352	-0.242751	0.0180459
16	Waist to Hip	16p11.2dup	38	0.317673	-0.00591059	-0.0656732	-0.194487	0.0631402	0.476684	-0.00414763	-0.0460848	-0.173008	0.0808383
14	Peak_expiratory_flow	16p11.2dup	38	0.501938	-7.24506	-0.0535798	-0.209981	0.102821	0.460373	-7.82238	-0.0578493	-0.211435	0.0957368
13	BP_diastolic	16p11.2dup	38	0.730237	-0.336386	-0.0315559	-0.210925	0.147813	0.751669	-0.303576	-0.028478	-0.204865	0.147909
6	Waist_circumference	16p11.2distal_del	39	2.10535e-09	9.61425	0.712916	0.479631	0.946202	2.35214e-09	9.59634	0.711589	0.478033	0.945144
4	BMI	16p11.2distal_del	39	5.16088e-09	3.73719	0.784887	0.521563	1.04821	5.5366e-09	3.73362	0.784138	0.520536	1.04774
9	Arm_fat_percentage_right	16p11.2distal_del	39	1.35843e-08	5.76228	0.570466	0.373573	0.767359	1.44162e-08	5.75554	0.569799	0.372783	0.766815
2	weight	16p11.2distal_del	39	4.42129e-08	10.4537	0.657794	0.422239	0.893349	4.64171e-08	10.4478	0.657425	0.42163	0.893219
16	Waist to Hip	16p11.2distal_del	39	3.58456e-07	0.0458009	0.508899	0.312937	0.704861	3.97422e-07	0.0456683	0.507426	0.311275	0.703576
7	Hip_circumference	16p11.2distal_del	39	4.4908e-06	5.687	0.620967	0.355655	0.886278	4.64704e-06	5.68311	0.620542	0.354998	0.886086
10	Trunk_fat_percentage	16p11.2distal_del	39	1.19907e-05	4.30405	0.539625	0.298033	0.781217	1.23059e-05	4.30084	0.539223	0.297498	0.780947
8	Leg_fat_percentage_right	16p11.2distal_del	39	0.000109817	2.89579	0.271624	0.133984	0.409265	0.000113255	2.89268	0.271333	0.133572	0.409094
5	Hand_grip_strength_right	16p11.2distal_del	39	0.336257	-0.989865	-0.0878085	-0.266785	0.0911676	0.346611	-0.96988	-0.0860357	-0.2652	0.0931287
1	Birthweight	16p11.2distal_del	39	0.366085	0.110575	0.165791	-0.193728	0.525311	0.366043	0.110647	0.1659	-0.193823	0.525622
11	Pulse_rate_mean	16p11.2distal_del	39	0.408954	-1.31943	-0.11695	-0.394541	0.160641	0.398003	-1.35201	-0.119838	-0.397737	0.158061
15	Heel_bone_mineral_density	16p11.2distal_del	39	0.613141	-0.0114549	-0.084153	-0.410376	0.24207	0.616683	-0.0113483	-0.0833702	-0.409812	0.243071
12	BP_systolic	16p11.2distal_del	39	0.755539	0.818835	0.0416434	-0.220508	0.303795	0.749894	0.838565	0.0426468	-0.21956	0.304854
13	BP_diastolic	16p11.2distal_del	39	0.797406	-0.385273	-0.036142	-0.312088	0.239804	0.79912	-0.382012	-0.035836	-0.311832	0.24016
14	Peak_expiratory_flow	16p11.2distal_del	39	0.821983	-3.59359	-0.0265759	-0.258082	0.20493	0.836742	-3.29412	-0.0243612	-0.256072	0.20735
3	Height	16p11.2distal_del	39	0.920048	-0.0859994	-0.00929925	-0.190882	0.172284	0.924616	-0.0810864	-0.008768	-0.190387	0.172851
5	Hand_grip_strength_right	16p11.2distal_dup	40	7.75768e-09	-3.88605	-0.344722	-0.461741	-0.227703	1.78064e-09	-4.03767	-0.358172	-0.474846	-0.241498
3	Height	16p11.2distal_dup	40	5.1939e-06	-2.57668	-0.27862	-0.398459	-0.158782	1.15705e-05	-2.4704	-0.267128	-0.386511	-0.147746
2	weight	16p11.2distal_dup	40	4.57996e-05	-5.13803	-0.323309	-0.478769	-0.16785	4.55397e-05	-5.1243	-0.322445	-0.477439	-0.167451
14	Peak_expiratory_flow	16p11.2distal_dup	40	0.00115591	-33.7771	-0.249794	-0.400456	-0.0991317	0.00112182	-33.7439	-0.249548	-0.39967	-0.0994273
10	Trunk_fat_percentage	16p11.2distal_dup	40	0.00118386	-2.08463	-0.261363	-0.419333	-0.103392	0.00175067	-2.00491	-0.251368	-0.408792	-0.0939438
7	Hip_circumference	16p11.2distal_dup	40	0.00151722	-2.59469	-0.283315	-0.458408	-0.108223	0.00142456	-2.60144	-0.284053	-0.458596	-0.109509
4	BMI	16p11.2distal_dup	40	0.0122248	-1.05782	-0.222164	-0.395948	-0.0483798	0.0100338	-1.08376	-0.227613	-0.400883	-0.0543433
15	Heel_bone_mineral_density	16p11.2distal_dup	40	0.0143853	-0.0370928	-0.2725	-0.490718	-0.0542828	0.0153423	-0.0365248	-0.268328	-0.48527	-0.0513865
6	Waist_circumference	16p11.2distal_dup	40	0.0210381	-2.44425	-0.181246	-0.335207	-0.0272851	0.0179289	-2.50042	-0.185411	-0.338932	-0.0318898
11	Pulse_rate_mean	16p11.2distal_dup	40	0.0360491	2.14971	0.190543	0.0123992	0.368688	0.0463446	2.03666	0.180523	0.00292533	0.35812
9	Arm_fat_percentage_right	16p11.2distal_dup	40	0.0599451	-1.2481	-0.123562	-0.252297	0.00517318	0.0609285	-1.23912	-0.122673	-0.250972	0.0056259
8	Leg_fat_percentage_right	16p11.2distal_dup	40	0.101427	-0.80184	-0.0752124	-0.16521	0.0147848	0.0982066	-0.806955	-0.0756922	-0.165407	0.0140228
13	BP_diastolic	16p11.2distal_dup	40	0.291746	1.02851	0.0964828	-0.0828803	0.275846	0.309822	0.986685	0.0925595	-0.0860677	0.271187
12	BP_systolic	16p11.2distal_dup	40	0.534579	1.06168	0.0539939	-0.11641	0.224398	0.585484	0.928577	0.0472246	-0.122485	0.216934
16	Waist to Hip	16p11.2distal_dup	40	0.749221	-0.00189839	-0.0210932	-0.150421	0.108235	0.690109	-0.00236055	-0.0262284	-0.155162	0.102705
1	Birthweight	16p11.2distal_dup	40	0.980161	-0.00203223	-0.00304705	-0.243209	0.237115	0.974087	0.00263589	0.00395215	-0.234519	0.242423
12	BP_systolic	16p12.1del	41	6.5062e-10	7.6527	0.389193	0.265718	0.512668	8.83297e-10	7.56015	0.384486	0.26154	0.507432
8	Leg_fat_percentage_right	16p12.1del	41	1.59621e-09	2.16484	0.203062	0.137108	0.269015	2.41314e-09	2.13343	0.200115	0.134388	0.265842
13	BP_diastolic	16p12.1del	41	1.73484e-09	4.25625	0.399273	0.269302	0.529245	9.68745e-10	4.30378	0.403732	0.274321	0.533143
9	Arm_fat_percentage_right	16p12.1del	41	2.60305e-09	2.89546	0.286651	0.192306	0.380996	2.03145e-09	2.90439	0.287535	0.193537	0.381533
4	BMI	16p12.1del	41	1.26105e-08	1.75352	0.368276	0.241451	0.4951	1.56976e-08	1.73636	0.364672	0.238256	0.491089
3	Height	16p12.1del	41	2.50784e-07	-2.12775	-0.230077	-0.317516	-0.142638	5.91812e-08	-2.22767	-0.240881	-0.327966	-0.153796
7	Hip_circumference	16p12.1del	41	2.81921e-07	3.06608	0.334787	0.207009	0.462565	3.65642e-07	3.02645	0.330459	0.203115	0.457804
14	Peak_expiratory_flow	16p12.1del	41	8.01891e-07	-38.0305	-0.281249	-0.392949	-0.169549	3.29071e-07	-39.1905	-0.289828	-0.401078	-0.178578
6	Waist_circumference	16p12.1del	41	1.50859e-06	3.71843	0.27573	0.16338	0.388079	1.66178e-06	3.69194	0.273765	0.161765	0.385765
10	Trunk_fat_percentage	16p12.1del	41	8.16098e-06	2.10143	0.263469	0.147712	0.379226	6.53343e-06	2.1158	0.265271	0.149949	0.380594
5	Hand_grip_strength_right	16p12.1del	41	1.96027e-05	-2.11476	-0.187595	-0.273714	-0.101476	1.1757e-05	-2.16344	-0.191913	-0.277749	-0.106077
2	weight	16p12.1del	41	0.00458268	2.60774	0.164091	0.0506479	0.277535	0.00694614	2.47496	0.155736	0.0426615	0.268811
16	Waist to Hip	16p12.1del	41	0.0176849	0.0102792	0.114213	0.0198461	0.20858	0.0166931	0.010337	0.114855	0.0208002	0.20891
1	Birthweight	16p12.1del	41	0.167575	-0.0791677	-0.118701	-0.287283	0.0498805	0.106242	-0.0923694	-0.138495	-0.30654	0.0295489
11	Pulse_rate_mean	16p12.1del	41	0.275344	0.821035	0.0727739	-0.0579823	0.20353	0.276541	0.816219	0.072347	-0.0579668	0.202661
15	Heel_bone_mineral_density	16p12.1del	41	0.423101	0.0089149	0.0654929	-0.0947507	0.225737	0.543879	0.00671198	0.0493093	-0.109918	0.208536
8	Leg_fat_percentage_right	16p12.1dup	42	0.00285915	-1.19542	-0.11213	-0.185817	-0.0384435	0.00264835	-1.19619	-0.112202	-0.185363	-0.0390414
9	Arm_fat_percentage_right	16p12.1dup	42	0.0108928	-1.38315	-0.136932	-0.242339	-0.0315243	0.0101809	-1.3856	-0.137175	-0.241803	-0.0325461
10	Trunk_fat_percentage	16p12.1dup	42	0.0176161	-1.24937	-0.156642	-0.285986	-0.0272972	0.014547	-1.27656	-0.16005	-0.28843	-0.0316707
13	BP_diastolic	16p12.1dup	42	0.0456344	-1.58313	-0.148511	-0.294139	-0.00288307	0.0446803	-1.57708	-0.147944	-0.292374	-0.00351466
7	Hip_circumference	16p12.1dup	42	0.120899	-1.03063	-0.112535	-0.254742	0.0296718	0.0988404	-1.08905	-0.118914	-0.260124	0.0222956
4	BMI	16p12.1dup	42	0.126655	-0.523754	-0.109999	-0.251148	0.0311493	0.106818	-0.549202	-0.115344	-0.255527	0.02484
5	Hand_grip_strength_right	16p12.1dup	42	0.150823	-0.787406	-0.0698489	-0.165142	0.0254443	0.146487	-0.79039	-0.0701136	-0.164752	0.0245247
1	Birthweight	16p12.1dup	42	0.207408	-0.0803151	-0.120421	-0.307632	0.0667892	0.220664	-0.0769965	-0.115446	-0.30019	0.069299
12	BP_systolic	16p12.1dup	42	0.254686	-1.58088	-0.0803986	-0.218741	0.0579441	0.260236	-1.54973	-0.0788143	-0.216022	0.0583932
2	weight	16p12.1dup	42	0.350157	-0.956519	-0.0601887	-0.186454	0.0660764	0.305375	-1.04216	-0.0655774	-0.190975	0.05982
3	Height	16p12.1dup	42	0.390748	0.394185	0.0426238	-0.0547137	0.139961	0.37728	0.402393	0.0435113	-0.0530781	0.140101
6	Waist_circumference	16p12.1dup	42	0.476447	-0.612638	-0.0454284	-0.170477	0.0796199	0.510865	-0.561904	-0.0416663	-0.165872	0.0825398
11	Pulse_rate_mean	16p12.1dup	42	0.560409	0.490944	0.0435157	-0.10297	0.190002	0.475805	0.596866	0.0529043	-0.0925105	0.198319
15	Heel_bone_mineral_density	16p12.1dup	42	0.6549	0.00536945	0.0394464	-0.133528	0.212421	0.724214	0.00420685	0.0309055	-0.140772	0.202583
16	Waist to Hip	16p12.1dup	42	0.689764	0.00192537	0.0213929	-0.0836469	0.126433	0.528756	0.00301722	0.0335247	-0.0707878	0.137837
14	Peak_expiratory_flow	16p12.1dup	42	0.77373	2.42213	0.0179125	-0.104202	0.140027	0.911698	0.926929	0.00685497	-0.114297	0.128007
5	Hand_grip_strength_right	16p13.11del	43	0.000908808	-2.2509	-0.199672	-0.317642	-0.0817016	0.000979939	-2.23893	-0.19861	-0.316704	-0.0805156
14	Peak_expiratory_flow	16p13.11del	43	0.0193277	-24.204	-0.178997	-0.328977	-0.0290168	0.0203161	-24.0319	-0.177724	-0.327838	-0.027611
15	Heel_bone_mineral_density	16p13.11del	43	0.043449	-0.0310177	-0.22787	-0.449036	-0.00670451	0.0438499	-0.0309794	-0.227589	-0.448903	-0.00627488
3	Height	16p13.11del	43	0.0702191	-1.02792	-0.11115	-0.231477	0.00917591	0.0711746	-1.02464	-0.110796	-0.231146	0.00955434
13	BP_diastolic	16p13.11del	43	0.102432	-1.56636	-0.146938	-0.323277	0.0294009	0.102816	-1.56489	-0.1468	-0.323171	0.0295702
11	Pulse_rate_mean	16p13.11del	43	0.10576	1.63817	0.145202	-0.0307372	0.321141	0.110305	1.61897	0.1435	-0.0326336	0.319634
4	BMI	16p13.11del	43	0.289838	0.448708	0.094238	-0.0802606	0.268737	0.293586	0.445705	0.0936072	-0.081075	0.268289
1	Birthweight	16p13.11del	43	0.340422	-0.0791431	-0.118664	-0.362626	0.125298	0.342002	-0.078929	-0.118343	-0.362443	0.125757
12	BP_systolic	16p13.11del	43	0.353622	-1.55897	-0.0792845	-0.24681	0.0882411	0.357577	-1.54653	-0.0786519	-0.246213	0.0889089
8	Leg_fat_percentage_right	16p13.11del	43	0.561261	-0.286726	-0.0268949	-0.117628	0.0638378	0.558219	-0.28921	-0.0271278	-0.11794	0.0636842
9	Arm_fat_percentage_right	16p13.11del	43	0.723164	0.23695	0.0234581	-0.106335	0.153251	0.729472	0.231472	0.0229157	-0.106958	0.15279
2	weight	16p13.11del	43	0.850444	0.238641	0.0150164	-0.141077	0.17111	0.853917	0.233273	0.0146786	-0.141573	0.17093
16	Waist to Hip	16p13.11del	43	0.852048	0.00111212	0.0123569	-0.1175	0.142214	0.864386	0.00101941	0.0113267	-0.118655	0.141308
7	Hip_circumference	16p13.11del	43	0.934027	-0.0680053	-0.00742553	-0.183239	0.168388	0.930809	-0.071393	-0.00779545	-0.183763	0.168172
10	Trunk_fat_percentage	16p13.11del	43	0.941629	0.0474562	0.00594988	-0.153311	0.16521	0.944834	0.0448702	0.00562565	-0.153722	0.164974
6	Waist_circumference	16p13.11del	43	0.950579	-0.0659251	-0.00488848	-0.159477	0.1497	0.940962	-0.0788663	-0.0058481	-0.160615	0.148919
14	Peak_expiratory_flow	16p13.11dup	44	1.03366e-07	-21.823	-0.161389	-0.220837	-0.10194	1.06308e-07	-21.7908	-0.161151	-0.220569	-0.101733
8	Leg_fat_percentage_right	16p13.11dup	44	9.13105e-07	0.971696	0.0911449	0.0547588	0.127531	5.73788e-07	0.988491	0.0927203	0.0563741	0.129067
6	Waist_circumference	16p13.11dup	44	1.22439e-06	2.05548	0.152418	0.0908453	0.213991	7.46956e-07	2.095	0.155348	0.0938232	0.216874
9	Arm_fat_percentage_right	16p13.11dup	44	1.4198e-06	1.29437	0.128143	0.0760607	0.180225	7.74352e-07	1.32467	0.131142	0.0791301	0.183154
4	BMI	16p13.11dup	44	1.70003e-05	0.726612	0.152604	0.0830636	0.222143	1.14069e-05	0.740758	0.155575	0.0860958	0.225053
7	Hip_circumference	16p13.11dup	44	2.24221e-05	1.38514	0.151245	0.0813203	0.221169	1.53164e-05	1.41137	0.154108	0.0842571	0.223959
15	Heel_bone_mineral_density	16p13.11dup	44	4.89016e-05	0.0249133	0.183024	0.0946889	0.27136	6.1423e-05	0.0245222	0.180151	0.0920408	0.268262
10	Trunk_fat_percentage	16p13.11dup	44	0.000182036	0.973328	0.122032	0.0581278	0.185936	0.00012613	0.99562	0.124827	0.0610136	0.18864
16	Waist to Hip	16p13.11dup	44	0.000425328	0.00836908	0.0929898	0.0412693	0.14471	0.000323122	0.00853223	0.0948025	0.0431321	0.146473
1	Birthweight	16p13.11dup	44	0.000855575	-0.10389	-0.155768	-0.247334	-0.0642022	0.000663197	-0.105901	-0.158784	-0.250197	-0.0673697
2	weight	16p13.11dup	44	0.00185143	1.56919	0.0987409	0.0365751	0.160907	0.00155908	1.59313	0.100247	0.038138	0.162356
13	BP_diastolic	16p13.11dup	44	0.020412	0.903734	0.084778	0.0131163	0.15644	0.0162448	0.934984	0.0877096	0.0161822	0.159237
12	BP_systolic	16p13.11dup	44	0.0239146	1.5423	0.0784368	0.0103683	0.146505	0.0231069	1.54843	0.0787483	0.0108055	0.146691
3	Height	16p13.11dup	44	0.0394201	-0.465663	-0.0503529	-0.0982656	-0.00244012	0.0330988	-0.480909	-0.0520014	-0.0998316	-0.00417124
5	Hand_grip_strength_right	16p13.11dup	44	0.0457879	-0.537874	-0.0477135	-0.0945339	-0.000893082	0.0354357	-0.565925	-0.0502018	-0.0969814	-0.00342231
11	Pulse_rate_mean	16p13.11dup	44	0.183386	-0.550157	-0.0487641	-0.120604	0.0230756	0.192572	-0.538327	-0.0477156	-0.119488	0.0240573
11	Pulse_rate_mean	17p12del_HNPP	45	4.90516e-09	4.54904	0.403212	0.268133	0.538292	5.84946e-09	4.53123	0.401634	0.266405	0.536863
5	Hand_grip_strength_right	17p12del_HNPP	45	0.000280147	-1.85281	-0.164358	-0.253026	-0.0756894	0.000309636	-1.84153	-0.163358	-0.25212	-0.0745962
13	BP_diastolic	17p12del_HNPP	45	0.00309426	2.16588	0.203178	0.0685636	0.337793	0.00305739	2.16897	0.203468	0.0688295	0.338107
8	Leg_fat_percentage_right	17p12del_HNPP	45	0.139755	0.547762	0.05138	-0.0168143	0.119574	0.141055	0.546448	0.0512567	-0.0169971	0.119511
15	Heel_bone_mineral_density	17p12del_HNPP	45	0.147884	0.0162769	0.119578	-0.042385	0.281541	0.146706	0.0163354	0.120007	-0.0420643	0.282078
2	weight	17p12del_HNPP	45	0.158725	-1.33992	-0.0843144	-0.201567	0.0329383	0.158349	-1.3425	-0.0844763	-0.201848	0.0328955
1	Birthweight	17p12del_HNPP	45	0.159984	-0.0828207	-0.124178	-0.29739	0.0490334	0.161167	-0.0826335	-0.123898	-0.297207	0.0494118
3	Height	17p12del_HNPP	45	0.191236	-0.557394	-0.0602719	-0.15066	0.0301159	0.193733	-0.554386	-0.0599465	-0.150352	0.0304593
14	Peak_expiratory_flow	17p12del_HNPP	45	0.348616	-7.29551	-0.0539529	-0.166775	0.0588691	0.359876	-7.13311	-0.0527519	-0.165674	0.0601701
4	BMI	17p12del_HNPP	45	0.439765	-0.246019	-0.0516691	-0.182747	0.0794087	0.436701	-0.247931	-0.0520706	-0.183286	0.079145
7	Hip_circumference	17p12del_HNPP	45	0.672604	-0.260765	-0.028473	-0.160535	0.103588	0.670882	-0.262451	-0.0286572	-0.160834	0.10352
16	Waist to Hip	17p12del_HNPP	45	0.808584	0.00108513	0.012057	-0.0854908	0.109605	0.822284	0.00100706	0.0111896	-0.0864519	0.108831
6	Waist_circumference	17p12del_HNPP	45	0.865476	-0.13536	-0.0100372	-0.126163	0.106088	0.855941	-0.145224	-0.0107687	-0.127028	0.105491
12	BP_systolic	17p12del_HNPP	45	0.907735	-0.148689	-0.00756185	-0.135443	0.120319	0.916654	-0.134288	-0.00682948	-0.134738	0.121079
10	Trunk_fat_percentage	17p12del_HNPP	45	0.927399	0.0443844	0.00556475	-0.114135	0.125264	0.929916	0.0428652	0.00537427	-0.114391	0.125139
9	Arm_fat_percentage_right	17p12del_HNPP	45	0.930373	-0.0439261	-0.00434869	-0.101896	0.0931986	0.924236	-0.0478386	-0.00473603	-0.102344	0.092872
5	Hand_grip_strength_right	17p12dup_CMT1A	46	2.51395e-49	-10.4573	-0.927639	-1.05077	-0.804507	4.36837e-49	-10.4418	-0.926267	-1.04953	-0.803005
3	Height	17p12dup_CMT1A	46	2.01272e-10	-3.78436	-0.409208	-0.535303	-0.283113	2.13595e-10	-3.77968	-0.408702	-0.534822	-0.282582
8	Leg_fat_percentage_right	17p12dup_CMT1A	46	1.47915e-09	3.21709	0.301762	0.203951	0.399574	1.57729e-09	3.21438	0.301508	0.203612	0.399405
13	BP_diastolic	17p12dup_CMT1A	46	7.30708e-05	-3.95525	-0.371036	-0.554395	-0.187678	7.41853e-05	-3.95236	-0.370765	-0.554156	-0.187374
14	Peak_expiratory_flow	17p12dup_CMT1A	46	0.00562208	-30.0244	-0.222041	-0.379204	-0.0648788	0.00603805	-29.7978	-0.220365	-0.377667	-0.0630633
15	Heel_bone_mineral_density	17p12dup_CMT1A	46	0.0229553	-0.0384727	-0.282638	-0.526223	-0.0390526	0.0232744	-0.0384091	-0.282171	-0.525919	-0.0384225
10	Trunk_fat_percentage	17p12dup_CMT1A	46	0.0309815	1.50709	0.188953	0.0172857	0.36062	0.0314016	1.50416	0.188586	0.016825	0.360347
2	weight	17p12dup_CMT1A	46	0.0328999	-2.82938	-0.178038	-0.34161	-0.0144669	0.0327887	-2.83406	-0.178333	-0.34207	-0.014595
9	Arm_fat_percentage_right	17p12dup_CMT1A	46	0.130595	1.09	0.10791	-0.0319927	0.247812	0.132975	1.08398	0.107314	-0.032676	0.247304
11	Pulse_rate_mean	17p12dup_CMT1A	46	0.160618	-1.47641	-0.130865	-0.31368	0.0519509	0.154256	-1.50087	-0.133032	-0.316051	0.0499856
12	BP_systolic	17p12dup_CMT1A	46	0.182038	-2.33205	-0.118601	-0.292787	0.0555857	0.185255	-2.31548	-0.117758	-0.291981	0.0564648
16	Waist to Hip	17p12dup_CMT1A	46	0.441756	0.00474374	0.0527082	-0.0815895	0.187006	0.452789	0.00463435	0.0514928	-0.0829338	0.185919
6	Waist_circumference	17p12dup_CMT1A	46	0.663829	0.478116	0.0354533	-0.124422	0.195329	0.673923	0.463402	0.0343622	-0.125698	0.194422
4	BMI	17p12dup_CMT1A	46	0.699758	0.172082	0.0361408	-0.147536	0.219818	0.70535	0.168896	0.0354716	-0.148399	0.219342
1	Birthweight	17p12dup_CMT1A	46	0.852609	-0.017311	-0.0259555	-0.299767	0.247856	0.854677	-0.017075	-0.0256016	-0.299568	0.248365
7	Hip_circumference	17p12dup_CMT1A	46	0.906271	-0.100028	-0.0109222	-0.192732	0.170888	0.90337	-0.103229	-0.0112716	-0.193241	0.170698
7	Hip_circumference	Potocki_Lupski	47	0.00148918	16.7071	1.82426	0.698764	2.94976	0.00879234	10.6827	1.16645	0.293868	2.03904
4	BMI	Potocki_Lupski	47	0.0255366	6.06045	1.27282	0.15573	2.38991	0.031568	4.52402	0.950138	0.0839197	1.81636
9	Arm_fat_percentage_right	Potocki_Lupski	47	0.0317549	9.15848	0.906691	0.0791756	1.73421	0.014705	8.06411	0.798348	0.156952	1.43974
2	weight	Potocki_Lupski	47	0.0452298	16.2254	1.02098	0.021696	2.02026	0.461377	4.62773	0.291198	-0.483649	1.06605
1	Birthweight	Potocki_Lupski	47	0.137127	-0.979326	-1.46837	-3.40431	0.467585	0.043747	-0.939872	-1.40921	-2.7789	-0.0395222
6	Waist_circumference	Potocki_Lupski	47	0.173519	9.26765	0.687216	-0.302447	1.67688	0.250163	6.07269	0.450303	-0.317186	1.21779
11	Pulse_rate_mean	Potocki_Lupski	47	0.189522	10.3758	0.919677	-0.45421	2.29356	0.152263	8.01444	0.710374	-0.262189	1.68294
10	Trunk_fat_percentage	Potocki_Lupski	47	0.20369	5.25236	0.658521	-0.356873	1.67392	0.156641	4.53621	0.568732	-0.218224	1.35569
16	Waist to Hip	Potocki_Lupski	47	0.326493	-0.0374564	-0.416182	-1.24751	0.415145	0.411391	-0.0243133	-0.270148	-0.914716	0.374421
14	Peak_expiratory_flow	Potocki_Lupski	47	0.33271	61.2347	0.452852	-0.463428	1.36913	0.352213	-45.5947	-0.337189	-1.04758	0.373199
5	Hand_grip_strength_right	Potocki_Lupski	47	0.42002	-3.48864	-0.309469	-1.06165	0.442709	0.00354991	-9.78098	-0.867647	-1.4509	-0.284392
8	Leg_fat_percentage_right	Potocki_Lupski	47	0.425196	2.50927	0.235369	-0.343126	0.813865	0.332605	2.36363	0.221708	-0.226789	0.670205
15	Heel_bone_mineral_density	Potocki_Lupski	47	0.478775	0.054019	0.396848	-0.701325	1.49502	0.0446485	-0.118709	-0.872091	-1.72334	-0.0208465
12	BP_systolic	Potocki_Lupski	47	0.603946	6.75216	0.343394	-0.95407	1.64086	0.436331	-7.16606	-0.364444	-1.28209	0.553199
13	BP_diastolic	Potocki_Lupski	47	0.617651	3.70797	0.34784	-1.0179	1.71358	0.715037	-1.91802	-0.179927	-1.14583	0.785973
3	Height	Potocki_Lupski	47	0.849752	-0.688547	-0.0744536	-0.844777	0.69587	0.00107133	-9.21182	-0.996088	-1.59292	-0.39926
5	Hand_grip_strength_right	17q11.2del_NF1	48	0.0309776	-5.38863	-0.478012	-0.912286	-0.0437393	0.031367	-5.38187	-0.477412	-0.912143	-0.042682
13	BP_diastolic	17q11.2del_NF1	48	0.0782545	6.54009	0.613517	-0.0693521	1.29639	0.0780815	6.54507	0.613984	-0.0690083	1.29698
16	Waist to Hip	17q11.2del_NF1	48	0.265429	-0.0245446	-0.272718	-0.752685	0.20725	0.264909	-0.0245949	-0.273277	-0.753706	0.207152
12	BP_systolic	17q11.2del_NF1	48	0.335754	6.2648	0.318608	-0.330122	0.967339	0.334583	6.28132	0.319449	-0.329418	0.968316
9	Arm_fat_percentage_right	17q11.2del_NF1	48	0.454942	1.95139	0.193188	-0.313558	0.699935	0.45558	1.94985	0.193036	-0.314027	0.700099
10	Trunk_fat_percentage	17q11.2del_NF1	48	0.486402	1.76126	0.22082	-0.400979	0.842619	0.486608	1.76139	0.220837	-0.401304	0.842977
3	Height	17q11.2del_NF1	48	0.510283	1.38164	0.149399	-0.295342	0.59414	0.509711	1.38379	0.149631	-0.2952	0.594462
1	Birthweight	17q11.2del_NF1	48	0.55367	0.19509	0.292511	-0.675479	1.2605	0.55379	0.195142	0.292588	-0.675949	1.26113
6	Waist_circumference	17q11.2del_NF1	48	0.596447	-2.08177	-0.154368	-0.725747	0.417012	0.596188	-2.08565	-0.154656	-0.726696	0.417385
15	Heel_bone_mineral_density	17q11.2del_NF1	48	0.622219	-0.0325431	-0.239077	-1.19011	0.711957	0.623123	-0.0324805	-0.238617	-1.19029	0.713055
8	Leg_fat_percentage_right	17q11.2del_NF1	48	0.709504	-0.717819	-0.0673313	-0.421584	0.286921	0.710021	-0.717109	-0.0672647	-0.421828	0.287298
14	Peak_expiratory_flow	17q11.2del_NF1	48	0.764399	11.6022	0.0858021	-0.475306	0.64691	0.762285	11.7199	0.086673	-0.474933	0.648279
7	Hip_circumference	17q11.2del_NF1	48	0.772482	0.877887	0.095857	-0.553942	0.745656	0.77226	0.879537	0.0960371	-0.554331	0.746405
4	BMI	17q11.2del_NF1	48	0.806822	-0.383127	-0.0804646	-0.725413	0.564484	0.806933	-0.383307	-0.0805023	-0.72613	0.565125
2	weight	17q11.2del_NF1	48	0.912609	-0.513397	-0.0323053	-0.609236	0.544625	0.912973	-0.511766	-0.0322027	-0.60972	0.545314
11	Pulse_rate_mean	17q11.2del_NF1	48	0.993795	-0.0307511	-0.00272568	-0.689669	0.684218	0.990822	-0.0455378	-0.00403633	-0.691742	0.683669
5	Hand_grip_strength_right	17q12del	49	0.00440301	-8.06583	-0.7155	-1.20794	-0.223059	0.00458545	-8.03762	-0.712997	-1.20596	-0.220038
7	Hip_circumference	17q12del	49	0.0193418	-8.05273	-0.879282	-1.61611	-0.142453	0.0194159	-8.05485	-0.879514	-1.61699	-0.142039
11	Pulse_rate_mean	17q12del	49	0.0211095	10.5292	0.93327	0.140056	1.72648	0.0217244	10.4912	0.929902	0.135808	1.724
8	Leg_fat_percentage_right	17q12del	49	0.0280217	-4.52591	-0.42453	-0.803258	-0.0458014	0.0280454	-4.52919	-0.424837	-0.803897	-0.0457771
14	Peak_expiratory_flow	17q12del	49	0.0282382	-98.0712	-0.725271	-1.37319	-0.0773566	0.0289741	-97.7054	-0.722566	-1.37106	-0.0740763
10	Trunk_fat_percentage	17q12del	49	0.049521	-5.31329	-0.666159	-1.33092	-0.0013977	0.0494895	-5.31694	-0.666617	-1.33174	-0.00149074
2	weight	17q12del	49	0.0870606	-9.07656	-0.57114	-1.22534	0.0830612	0.0872084	-9.08154	-0.571453	-1.22632	0.0834131
4	BMI	17q12del	49	0.10276	-2.89882	-0.608812	-1.34014	0.122515	0.102671	-2.90262	-0.60961	-1.34171	0.122487
16	Waist to Hip	17q12del	49	0.132987	0.0375482	0.417202	-0.127051	0.961455	0.135539	0.0373388	0.414875	-0.129901	0.959651
9	Arm_fat_percentage_right	17q12del	49	0.228388	-3.36306	-0.332943	-0.874697	0.208811	0.227685	-3.37024	-0.333654	-0.875746	0.208438
15	Heel_bone_mineral_density	17q12del	49	0.26447	-0.0737125	-0.541526	-1.49267	0.409617	0.264707	-0.0737254	-0.54162	-1.4934	0.410161
6	Waist_circumference	17q12del	49	0.38851	-3.84424	-0.285058	-0.932964	0.362848	0.386058	-3.86862	-0.286866	-0.935522	0.361789
12	BP_systolic	17q12del	49	0.459071	-5.56402	-0.282969	-1.03206	0.466121	0.461313	-5.53745	-0.281618	-1.03087	0.46763
3	Height	17q12del	49	0.649778	-1.08048	-0.116834	-0.62114	0.387472	0.651855	-1.07383	-0.116115	-0.620522	0.388292
13	BP_diastolic	17q12del	49	0.852064	-0.799767	-0.075025	-0.863536	0.713486	0.853046	-0.79454	-0.0745347	-0.863187	0.714118
1	Birthweight	17q12del	49	0.940493	-0.0491774	-0.0737347	-2.00966	1.86219	0.941	-0.0487852	-0.0731468	-2.01017	1.86387
11	Pulse_rate_mean	17q12dup	50	0.0255676	-2.58974	-0.229546	-0.43105	-0.0280427	0.0146528	-2.80433	-0.248567	-0.448161	-0.0489724
16	Waist to Hip	17q12dup	50	0.0308143	0.0144994	0.161104	0.0148839	0.307324	0.0251889	0.0148919	0.165465	0.020589	0.310342
3	Height	17q12dup	50	0.0382261	-1.32488	-0.143261	-0.278748	-0.0077744	0.0403777	-1.29743	-0.140293	-0.274432	-0.00615322
5	Hand_grip_strength_right	17q12dup	50	0.0472971	-1.51724	-0.134591	-0.267576	-0.00160618	0.0447118	-1.52126	-0.134947	-0.266708	-0.00318641
6	Waist_circumference	17q12dup	50	0.050414	2.34325	0.173757	-0.000312927	0.347827	0.0438534	2.39226	0.177391	0.00488756	0.349895
13	BP_diastolic	17q12dup	50	0.0626546	-2.03918	-0.191293	-0.392689	0.0101032	0.0599165	-2.03919	-0.191293	-0.390573	0.00798664
4	BMI	17q12dup	50	0.116326	0.749617	0.157435	-0.0390559	0.353926	0.0926912	0.795291	0.167028	-0.0276752	0.36173
1	Birthweight	17q12dup	50	0.129749	-0.133402	-0.200018	-0.458766	0.0587297	0.0769185	-0.153128	-0.229595	-0.483995	0.0248048
7	Hip_circumference	17q12dup	50	0.340067	0.882501	0.0963608	-0.101602	0.294324	0.322573	0.906528	0.0989843	-0.0971425	0.295111
14	Peak_expiratory_flow	17q12dup	50	0.361518	11.1025	0.0821067	-0.094255	0.258468	0.452068	9.04678	0.0669042	-0.107477	0.241285
12	BP_systolic	17q12dup	50	0.412175	-1.57413	-0.0800552	-0.271386	0.111276	0.44533	-1.44966	-0.0737251	-0.263051	0.115601
8	Leg_fat_percentage_right	17q12dup	50	0.551441	0.329646	0.0309207	-0.0708308	0.132672	0.450536	0.41373	0.0388078	-0.0620002	0.139616
2	weight	17q12dup	50	0.554588	0.842133	0.052991	-0.122776	0.228758	0.483155	0.990252	0.0623113	-0.111849	0.236472
15	Heel_bone_mineral_density	17q12dup	50	0.704998	-0.00620395	-0.0455771	-0.281534	0.19038	0.607	-0.00830792	-0.0610338	-0.293602	0.171535
10	Trunk_fat_percentage	17q12dup	50	0.708209	0.272013	0.0341039	-0.144494	0.212701	0.624465	0.352375	0.0441794	-0.132704	0.221063
9	Arm_fat_percentage_right	17q12dup	50	0.97956	0.0192182	0.00190261	-0.14365	0.147455	0.86743	0.124021	0.0122781	-0.131888	0.156444
14	Peak_expiratory_flow	22q11.2del	51	2.87096e-06	-181.17	-1.33982	-1.90093	-0.778697	1.4305e-07	-182.34	-1.34847	-1.85079	-0.846138
5	Hand_grip_strength_right	22q11.2del	51	0.000131792	-10.1288	-0.898498	-1.35912	-0.437874	1.2438e-05	-10.3659	-0.919532	-1.33196	-0.507102
15	Heel_bone_mineral_density	22q11.2del	51	0.00465588	-0.141301	-1.03806	-1.757	-0.319122	0.0047096	-0.141212	-1.03741	-1.75683	-0.317988
8	Leg_fat_percentage_right	22q11.2del	51	0.00652905	5.24129	0.491633	0.137371	0.845894	0.011507	4.59484	0.430995	0.0967014	0.765288
11	Pulse_rate_mean	22q11.2del	51	0.00719385	12.2724	1.08778	0.294549	1.88102	0.00330038	11.6319	1.03101	0.343285	1.71874
6	Waist_circumference	22q11.2del	51	0.0102664	10.7035	0.793688	0.187627	1.39975	0.0198245	8.69937	0.645076	0.102368	1.18778
13	BP_diastolic	22q11.2del	51	0.015756	10.3552	0.971408	0.18288	1.75994	0.128278	5.65001	0.530019	-0.152996	1.21303
1	Birthweight	22q11.2del	51	0.0189313	0.691471	1.03677	0.170932	1.9026	0.0652897	0.49606	0.743774	-0.0470832	1.53463
4	BMI	22q11.2del	51	0.0223747	3.79572	0.79718	0.113084	1.48127	0.0360104	3.12013	0.655293	0.042769	1.26782
3	Height	22q11.2del	51	0.0233118	-5.04881	-0.545935	-1.01766	-0.0742092	0.00748386	-5.32562	-0.575867	-0.997879	-0.153856
16	Waist to Hip	22q11.2del	51	0.024678	0.0525148	0.583498	0.0744045	1.09259	0.0208977	0.0483434	0.537149	0.0813623	0.992936
12	BP_systolic	22q11.2del	51	0.0263346	16.6934	0.848974	0.0998654	1.59808	0.105257	10.5453	0.536299	-0.112589	1.18519
10	Trunk_fat_percentage	22q11.2del	51	0.0617421	4.72724	0.592683	-0.0291289	1.21449	0.116671	3.74502	0.469536	-0.117035	1.05611
9	Arm_fat_percentage_right	22q11.2del	51	0.0962987	4.34337	0.429994	-0.0767624	0.93675	0.194073	3.19959	0.31676	-0.161313	0.794833
7	Hip_circumference	22q11.2del	51	0.108068	5.17535	0.565099	-0.124144	1.25434	0.200354	3.69201	0.403133	-0.21389	1.02016
2	weight	22q11.2del	51	0.190976	6.48866	0.408297	-0.203653	1.02025	0.379194	3.90675	0.245831	-0.302075	0.793737
8	Leg_fat_percentage_right	22q11.2dup	52	2.74148e-11	2.25222	0.211258	0.149087	0.273428	5.70713e-11	2.21318	0.207596	0.14549	0.269702
6	Waist_circumference	22q11.2dup	52	6.23901e-11	4.74874	0.352129	0.246569	0.457689	1.09838e-10	4.68345	0.347288	0.241805	0.45277
5	Hand_grip_strength_right	22q11.2dup	52	7.81275e-10	-2.84228	-0.252131	-0.332499	-0.171764	4.90872e-10	-2.87375	-0.254923	-0.335223	-0.174623
4	BMI	22q11.2dup	52	4.54113e-09	1.69728	0.356464	0.237307	0.475622	8.20593e-09	1.66723	0.350152	0.231094	0.46921
7	Hip_circumference	22q11.2dup	52	1.57359e-08	3.17152	0.3463	0.226244	0.466357	2.7615e-08	3.11371	0.339988	0.220053	0.459923
9	Arm_fat_percentage_right	22q11.2dup	52	6.88407e-07	2.27545	0.22527	0.136338	0.314202	1.1902e-06	2.22337	0.220114	0.131297	0.308931
16	Waist to Hip	22q11.2dup	52	2.68313e-06	0.0191105	0.212339	0.123673	0.301005	2.95923e-06	0.0190111	0.211235	0.122651	0.299818
3	Height	22q11.2dup	52	1.64157e-05	-1.67015	-0.180596	-0.262744	-0.0984482	1.74161e-05	-1.66226	-0.179743	-0.261752	-0.0977337
10	Trunk_fat_percentage	22q11.2dup	52	1.67391e-05	1.91145	0.239651	0.130531	0.34877	3.16153e-05	1.84545	0.231376	0.122405	0.340346
2	weight	22q11.2dup	52	0.000327853	3.10459	0.195356	0.0887683	0.301943	0.000467126	3.02131	0.190115	0.0836211	0.296609
14	Peak_expiratory_flow	22q11.2dup	52	0.0440393	-14.4522	-0.106879	-0.210905	-0.00285333	0.0486319	-14.1639	-0.104747	-0.208865	-0.000629363
11	Pulse_rate_mean	22q11.2dup	52	0.255158	0.803686	0.0712361	-0.0514624	0.193935	0.224038	0.857988	0.0760493	-0.0465418	0.19864
15	Heel_bone_mineral_density	22q11.2dup	52	0.412156	-0.0087345	-0.0641676	-0.217521	0.089186	0.416726	-0.00865516	-0.0635848	-0.217041	0.0898711
1	Birthweight	22q11.2dup	52	0.456488	-0.0378641	-0.0567721	-0.206201	0.0926566	0.458805	-0.0376907	-0.056512	-0.206025	0.0930008
13	BP_diastolic	22q11.2dup	52	0.49091	0.459694	0.0431232	-0.0795716	0.165818	0.557655	0.390555	0.0366375	-0.0858333	0.159108
12	BP_systolic	22q11.2dup	52	0.834551	-0.244254	-0.012422	-0.128987	0.104143	0.796335	-0.301276	-0.015322	-0.131677	0.101033
3	Height	22q11.2distal_del	53	0.0315536	-6.05337	-0.65456	-1.25126	-0.0578637	0.0317866	-6.04632	-0.653797	-1.25061	-0.0569812
12	BP_systolic	22q11.2distal_del	53	0.0389834	-16.9949	-0.86431	-1.68491	-0.0437124	0.0393116	-16.9701	-0.863047	-1.68382	-0.0422763
14	Peak_expiratory_flow	22q11.2distal_del	53	0.0639116	-90.7263	-0.670954	-1.38071	0.0388064	0.0653364	-90.3243	-0.66798	-1.37837	0.0424098
13	BP_diastolic	22q11.2distal_del	53	0.0723236	-8.44271	-0.791999	-1.65578	0.0717848	0.0723614	-8.44312	-0.792037	-1.65598	0.0719027
1	Birthweight	22q11.2distal_del	53	0.106662	-1.06284	-1.59359	-3.52951	0.342327	0.106894	-1.06274	-1.59344	-3.53045	0.343573
5	Hand_grip_strength_right	22q11.2distal_del	53	0.147413	-4.85495	-0.43067	-1.01332	0.151976	0.150373	-4.82479	-0.427995	-1.01126	0.155265
2	weight	22q11.2distal_del	53	0.14964	-9.04279	-0.569015	-1.34306	0.20503	0.149335	-9.05878	-0.570021	-1.34485	0.204811
15	Heel_bone_mineral_density	22q11.2distal_del	53	0.243488	-0.0889524	-0.653485	-1.75165	0.444679	0.244435	-0.0888334	-0.652611	-1.75151	0.44629
16	Waist to Hip	22q11.2distal_del	53	0.325999	0.0290437	0.322707	-0.321246	0.96666	0.329823	0.0288426	0.320473	-0.324098	0.965045
8	Leg_fat_percentage_right	22q11.2distal_del	53	0.462284	-2.00322	-0.187902	-0.688902	0.313098	0.46059	-2.01257	-0.188779	-0.690218	0.31266
4	BMI	22q11.2distal_del	53	0.617581	-1.04955	-0.220428	-1.08573	0.644875	0.61536	-1.0573	-0.222055	-1.08827	0.64416
6	Waist_circumference	22q11.2distal_del	53	0.74932	1.68545	0.12498	-0.641617	0.891576	0.754231	1.65323	0.12259	-0.644893	0.890074
7	Hip_circumference	22q11.2distal_del	53	0.804026	-1.01085	-0.110375	-0.982188	0.761437	0.801922	-1.02283	-0.111683	-0.98426	0.760893
11	Pulse_rate_mean	22q11.2distal_del	53	0.907499	-0.581179	-0.0515138	-0.920453	0.817425	0.899836	-0.630269	-0.055865	-0.925768	0.814038
10	Trunk_fat_percentage	22q11.2distal_del	53	0.956427	0.195527	0.0245144	-0.854857	0.903886	0.958481	0.186403	0.0233705	-0.856484	0.903225
9	Arm_fat_percentage_right	22q11.2distal_del	53	0.956582	0.201085	0.0199074	-0.696756	0.736571	0.959834	0.186125	0.0184264	-0.698684	0.735537
11	Pulse_rate_mean	22q11.2distal_dup	54	0.202292	4.11669	0.36489	-0.196006	0.925786	0.206081	4.08688	0.362248	-0.19927	0.923766
3	Height	22q11.2distal_dup	54	0.208426	-2.28608	-0.247197	-0.632358	0.137964	0.209393	-2.28168	-0.246722	-0.63196	0.138516
10	Trunk_fat_percentage	22q11.2distal_dup	54	0.397046	-1.74981	-0.219385	-0.727097	0.288328	0.397069	-1.75069	-0.219495	-0.727486	0.288497
8	Leg_fat_percentage_right	22q11.2distal_dup	54	0.480836	1.10914	0.104037	-0.185213	0.393288	0.481615	1.10814	0.103944	-0.18556	0.393447
13	BP_diastolic	22q11.2distal_dup	54	0.507299	-2.01073	-0.188624	-0.746193	0.368945	0.508443	-2.00568	-0.18815	-0.74582	0.36952
2	weight	22q11.2distal_dup	54	0.521923	-2.59436	-0.16325	-0.662893	0.336393	0.521908	-2.59709	-0.163422	-0.663572	0.336729
12	BP_systolic	22q11.2distal_dup	54	0.529072	3.34486	0.170109	-0.359594	0.699812	0.526228	3.36869	0.171321	-0.358493	0.701136
6	Waist_circumference	22q11.2distal_dup	54	0.551434	-2.02793	-0.150375	-0.64521	0.344459	0.548823	-2.04361	-0.151538	-0.646945	0.343869
5	Hand_grip_strength_right	22q11.2distal_dup	54	0.571166	-1.22507	-0.108673	-0.484768	0.267421	0.57743	-1.20646	-0.107022	-0.483512	0.269468
15	Heel_bone_mineral_density	22q11.2distal_dup	54	0.623779	-0.0204904	-0.150532	-0.752033	0.450969	0.624972	-0.0204337	-0.150115	-0.75202	0.451789
16	Waist to Hip	22q11.2distal_dup	54	0.653425	-0.00857037	-0.0952264	-0.510898	0.320445	0.649062	-0.00869431	-0.0966035	-0.512674	0.319467
14	Peak_expiratory_flow	22q11.2distal_dup	54	0.671542	-13.4028	-0.0991185	-0.557263	0.359026	0.678612	-13.1086	-0.096943	-0.555495	0.361609
7	Hip_circumference	22q11.2distal_dup	54	0.690228	-1.04799	-0.114431	-0.677177	0.448315	0.689816	-1.05038	-0.114692	-0.677931	0.448547
1	Birthweight	22q11.2distal_dup	54	0.71802	0.106388	0.159515	-0.706279	1.02531	0.717992	0.10646	0.159622	-0.706661	1.0259
9	Arm_fat_percentage_right	22q11.2distal_dup	54	0.886492	0.304389	0.0301345	-0.383628	0.443897	0.888232	0.299877	0.0296878	-0.384333	0.443709
4	BMI	22q11.2distal_dup	54	0.959743	0.0684917	0.0143847	-0.544165	0.572934	0.961152	0.0661617	0.0138953	-0.545242	0.573033
