# Supplementary material for: Effects of pathogenic CNVs on physical traits in participants of the UK Biobank
Source: BMC Genomics. 2018 Dec 4;19:867. doi: 10.1186/s12864-018-5292-7 (PMC6278042; doi:10.1186/s12864-018-5292-7)
Supplement: Supplementary file 4 — Table S2. List of the 92 CNVs considered for analysis. “Significant (Coe, 2014)” indicates the CNVs that have been shown to be significantly associated with developmental delay, autism spectrum disorders or multiple congenital anomalies in that study [23]. “Genomic disorder (Dittwald et al, 2013)” indicates the CNVs included in the study by Dittwald et al. [32] as implicated in genomic disorders or clinically significant phenotypes. “Unreliable” indicates those CNVs (mostly telomeric) that produced calls predominantly on arrays that failed QC. This indicates that they could generate false-positive calls even on arrays that pass QC and therefore were excluded from analysis. “Rare” CNVs are those with < 5 observations, also excluded from analysis. (XLSX 197 kb) (XLSX 14 kb) [file 12864_2018_5292_MOESM4_ESM.xlsx]

## Sheet: Sheet1
CNV locus	Location (hg19)	N carriers	Significant (Coe, 2014)	"Genomic disorder" (Dittwald et al, 2013)	Unreliable	Rare	Included in analysis
1p36del	chr1:0-2500000	1	X			X
TAR_del	chr1:145,39-145,81	69	X	X			X
TAR_dup	chr1:145,39-145,81	408	X	X			X
1q21.1del	chr1:146,53-147,39	106	X	X			X
1q21.1dup	chr1:146,53-147,39	168	X	X			X
NRXN1del	chr2:50,14-51,26	157	X				X
2q11.2del	chr2:96,74-97,68	29	X	X			X
2q11.2dup	chr2:96,74-97,68	26		X			X
2q13del(NPHP1)	chr2:110,86-110,98	2330		X			X
2q13dup(NPHP1)	chr2:110,86-110,98	1868		X			X
2q13del	chr2:111,39-112,01	51	X	X			X
2q13dup	chr2:111,39-112,01	71	X	X			X
2q21.1del	chr2:131,48-131,93	40		X			X
2q21.1dup	chr2:131,48-131,93	55		X			X
2q37del	chr2:239,72-243,2	1	X			X
2q37dup	chr2:239,72-243,2	1				X
3q29del	chr3:195,72-197,35	9	X	X			X
3q29dup	chr3:195,72-197,35	5		X			X
W-Hdel	chr4:1,55-2,09	0	X			X
W-Hdup	chr4:1,55-2,09	3	X			X
Sotos_del	chr5:175,72-177,05	0	X	X		X
5q35dup	chr5:175,72-177,05	0		X		X
6q16del(SIM1)	chr6:100,84-100,91	5			X
6q16dup(SIM1)	chr6:100,84-100,91	2			X	X
WBS_del	chr7:72,74-74,14	1	X	X		X
WBS_dup	chr7:72,74-74,14	13	X	X			X
7q11.23del_distal	chr7:75,14-76,06	1		X		X
7q11.23dup_distal	chr7:75,14-76,06	23		X			X
8p23.1del	chr8:8,10-11,87	4	X	X		X
8p23.1dup	chr8:8,10-11,87	5	X	X			X
EHMT1del	chr9:140,51-140,73	0				X
EHMT1dup	chr9:140,51-140,73	1	X			X
10q11.21q11.23del	chr10:49,39-51,06	56		X			X
10q11.21q11.23dup	chr10:49,39-51,06	40		X			X
10q23del	chr10:82,05-88,93	3	X	X		X
10q23dup	chr10:82,05-88,93	7		X			X
Potocki-Shaffer_del	chr11:43,94-46,02	0	X			X
11p11.2dup	chr11:43,94-46,02	1				X
13q12del(CRYL1)	chr13:20,98-21,10	363					X
13q12dup(CRYL1)	chr13:20,98-21,10	10					X
13q12.12del	chr13:23,56-24,88	84		X			X
13q12.12dup	chr13:23,56-24,88	212		X			X
15q11.2del	chr15:22,81-23,09	1570	X	X			X
15q11.2dup	chr15:22,81-23,09	1917	X	X			X
PWS/AS_del	chr15:23,68-28,39	1	X	X		X
PWS/AS_dup	chr15:23,68-28,39	16	X	X			X
15q11q13del_BP3-BP4 (APBA2, TJP)	chr15:29,16-30,38	14		X			X
15q11q13dup_BP3-BP4(APBA2, TJP)	chr15:29,16-30,38	50		X			X
15q11q13del_BP3 BP5	chr15:29,16-32,46	1		X		X
15q11q13dup_BP3 BP5	chr15:29,16-32,46	9		X			X
15q13.3del	chr15:31,08-32,46	37	X	X			X
15q13.3dup	chr15:31,08-32,46	224		X			X
15q13.3del(CHRNA7)	chr15:32,02-32,45	10		X			X
15q13.3dup(CHRNA7)	chr15:32,02-32,45	2843		X			X
15q24del	chr15:72,90-78,15	1	X	X		X
15q24dup	chr15:72,90-78,15	8	X	X			X
15q25del	chr15:83,22-85,72	0	X	X		X
15q25dup	chr15:83,22-85,72	3		X		X
Rubinstein-Taybi_del	chr16:3,77-3,93	2				X
Rubinstein-Taybi_dup	chr16:3,77-3,93	1				X
16p13.11del	chr16:15,51-16,29	124	X	X			X
16p13.11dup	chr16:15,51-16,29	783	X	X			X
16p12.2-p11.2 del7.1-8.7-Mb	chr16:21,59-28,35	0		X		X
16p12.2-p11.2 dup7.1-8.7-Mb	chr16:21,59-28,35	1		X		X
16p12.1del	chr16:21,95-22,43	235	X	X			X
16p12.1dup	chr16:21,95-22,43	192		X			X
16p11.2distal_del	chr16:28,82-29,05	54	X	X			X
16p11.2distal_dup	chr16:28,82-29,05	127	X	X			X
16p11.2del	chr16:29,65-30,20	103	X	X			X
16p11.2dup	chr16:29,65-30,20	131	X	X			X
17p13.3(YWHAE)del	chr17:1,25-1,30	26	X		X
17p13.3(YWHAE)dup	chr17:1,25-1,30	8	X		X
17p13.3(PAFAH1B1)del	chr17:2,49-2,59	1	X		X	X
17p13.3(PAFAH1B1)dup	chr17:2,49-2,59	2	X		X	X
17p12del(HNPP)	chr17:14,14-15,43	219		X			X
17p12dup(CMT1A)	chr17:14,14-15,43	116		X			X
Smith Magenis Syndrome	chr17:16,81-20,21	2	X	X		X
Potocki-Lupski Syndrome	chr17:16,81-20,21	5	X	X			X
17q11.2del(NF1)	chr17:29,12-30,27	9	X	X			X
17q11.2dup(NF1)	chr17:29,12-30,27	2	X	X		X
17q12del	chr17:34,81-36,22	7	X	X			X
17q12dup	chr17:34,81-36,22	99	X	X			X
17q21.31del	chr17:43,70-44,29	0	X	X		X
17q21.31dup	chr17:43,70-44,29	4		X		X
17q23.1q23.2del	chr17:58,30-60,29	0		X		X
17q23.1q23.2dup	chr17:58,30-60,29	2		X		X
22q11.2del	chr22:19,04-21,47	10	X	X			X
22q11.2dup	chr22:19,04-21,47	266	X	X			X
22q11.2distal_del	chr22:21,92-23,65	5	X	X			X
22q11.2distal_dup	chr22:21,92-23,65	12	X	X			X
SHANK3_del	chr22:51,11-51,17	0	X			X
SHANK3_dup	chr22:51,11-51,17	0	X			X
